# Supplementary material for: Contrasting Global and Patient‐Specific Regression Models via a Neural Network Representation
Source: Biom J. 2026 Mar 23;68(2):e70126. doi: 10.1002/bimj.70126 (PMC13010063; doi:10.1002/bimj.70126)
Supplement: Supplementary file 1 — Supporting Information [file BIMJ-68-e70126-s001.zip]

Archive with 49 entries (41 files):
- AEnabledLoReg-main/
- AEnabledLoReg-main/.DS_Store
- AEnabledLoReg-main/.gitignore
- AEnabledLoReg-main/LICENSE
- AEnabledLoReg-main/logs/
- AEnabledLoReg-main/logs/data_processing.log
- AEnabledLoReg-main/logs/main_analysis.log
- AEnabledLoReg-main/logs/synthetic_data_generation.log
- AEnabledLoReg-main/README.md
- AEnabledLoReg-main/REPRODUCIBILITY_REPORT.md
- AEnabledLoReg-main/requirements.txt
- AEnabledLoReg-main/results/
- AEnabledLoReg-main/results/figures/
- AEnabledLoReg-main/results/figures/.DS_Store
- AEnabledLoReg-main/results/figures/Figure2_latent_coeffs_CompositeAE_seed513_train_only_Dynamic_Latent0_above_UCI.pdf
- AEnabledLoReg-main/results/figures/Figure2_latent_coeffs_CompositeAE_seed513_train_only_Dynamic_Latent1_above_UCI.pdf
- AEnabledLoReg-main/results/figures/Figure2_latent_coeffs_CompositeAE_seed513_train_only_Dynamic_Latent2_below_LCI.pdf
- AEnabledLoReg-main/results/figures/Figure2_latent_coeffs_CompositeAE_seed513_train_only_Dynamic_Latent3_below_LCI.pdf
- AEnabledLoReg-main/results/figures/Figure3or4_A_latent_subgroup_highlight_CompositeAE_seed513_train_only_Dynamic_Latent0_above_UCI.pdf
- AEnabledLoReg-main/results/figures/Figure3or4_A_latent_subgroup_highlight_CompositeAE_seed513_train_only_Dynamic_Latent1_above_UCI.pdf
- AEnabledLoReg-main/results/figures/Figure3or4_A_latent_subgroup_highlight_CompositeAE_seed513_train_only_Dynamic_Latent2_below_LCI.pdf
- AEnabledLoReg-main/results/figures/Figure3or4_A_latent_subgroup_highlight_CompositeAE_seed513_train_only_Dynamic_Latent3_below_LCI.pdf
- AEnabledLoReg-main/results/figures/Figure3or4_B_forest_plot_original_features_CompositeAE_seed513_train_only_Dynamic_Latent0_above_UCI.pdf
- AEnabledLoReg-main/results/figures/Figure3or4_B_forest_plot_original_features_CompositeAE_seed513_train_only_Dynamic_Latent1_above_UCI.pdf
- AEnabledLoReg-main/results/figures/Figure3or4_B_forest_plot_original_features_CompositeAE_seed513_train_only_Dynamic_Latent2_below_LCI.pdf
- AEnabledLoReg-main/results/figures/Figure3or4_B_forest_plot_original_features_CompositeAE_seed513_train_only_Dynamic_Latent3_below_LCI.pdf
- AEnabledLoReg-main/results/figures/Figure3or4_C_z_profile_CompositeAE_seed513_train_only_Dynamic_Latent0_above_UCI.pdf
- AEnabledLoReg-main/results/figures/Figure3or4_C_z_profile_CompositeAE_seed513_train_only_Dynamic_Latent1_above_UCI.pdf
- AEnabledLoReg-main/results/figures/Figure3or4_C_z_profile_CompositeAE_seed513_train_only_Dynamic_Latent2_below_LCI.pdf
- AEnabledLoReg-main/results/figures/Figure3or4_C_z_profile_CompositeAE_seed513_train_only_Dynamic_Latent3_below_LCI.pdf
- AEnabledLoReg-main/results/figures/Figure5_forest_plot_original_features_CompositeAE_test__seed513_combined_Dynamic_Latent0_above_UCI.pdf
- AEnabledLoReg-main/results/figures/Figure5_forest_plot_original_features_CompositeAE_test__seed513_combined_Dynamic_Latent1_above_UCI.pdf
- AEnabledLoReg-main/results/figures/Figure5_z_profile_CompositeAE_seed513_combined_Dynamic_Latent0_above_UCI.pdf
- AEnabledLoReg-main/results/figures/Figure5_z_profile_CompositeAE_seed513_combined_Dynamic_Latent1_above_UCI.pdf
- AEnabledLoReg-main/run_reproducibility_pipeline.sh
- AEnabledLoReg-main/src/
- AEnabledLoReg-main/src/.DS_Store
- AEnabledLoReg-main/src/data_preparation/
- AEnabledLoReg-main/src/data_preparation/create_toy_dataset.py
- AEnabledLoReg-main/src/data_preparation/prevent_dataprep_allinone.R
- AEnabledLoReg-main/src/data_preparation/prevent_dataprep_synthetic.R
- AEnabledLoReg-main/src/methods/
- AEnabledLoReg-main/src/methods/single_site_ae_loreg_module.py
- AEnabledLoReg-main/src/singlesite_prevent.script.py
- AEnabledLoReg-main/src/utilities/
- AEnabledLoReg-main/src/utilities/loregs.py
- AEnabledLoReg-main/src/utilities/weights.py
- AEnabledLoReg-main/SYNTHETIC_DATA_DOCUMENTATION.md
- AEnabledLoReg-main/validate_reproducibility.py
