# Supplementary material for: Contrasting Global and Patient‐Specific Regression Models via a Neural Network Representation
Source: Biom J. 2026 Mar 23;68(2):e70126. doi: 10.1002/bimj.70126 (PMC13010063; doi:10.1002/bimj.70126)
Supplement: Supplementary file 1 — Supporting Information [file BIMJ-68-e70126-s001.zip › AEnabledLoReg-main/logs/data_processing.log]

Attaching package: ‘dplyr’

The following objects are masked from ‘package:stats’:

    filter, lag

The following objects are masked from ‘package:base’:

    intersect, setdiff, setequal, union

Synthetic dataset loaded successfully!
Number of patients: 217 
Total observations: 1130 
# A tibble: 2 × 2
  CENTER      cnt
  <chr>     <int>
1 CENTER_01   108
2 CENTER_02   109
Warning message:
There were 257 warnings in `mutate()`.
The first warning was:
ℹ In argument: `first_visit1_date = min(VISITDC_W[grepl("V1", VISIT)], na.rm =
  TRUE)`.
ℹ In group 2: `PID = "P0002"`.
Caused by warning in `min.default()`:
! no non-missing arguments to min; returning Inf
ℹ Run `dplyr::last_dplyr_warnings()` to see the 256 remaining warnings. 
After filtering - Number of patients: 106 
Data quality before filtering:
Columns with >80% complete data: 85 / 85 
Rows with >10% complete data: 443 / 443 
Numeric variables selected: 78 
Loading required package: colorspace
Loading required package: grid
VIM is ready to use.

Suggestions and bug-reports can be submitted at: https://github.com/statistikat/VIM/issues

Attaching package: ‘VIM’

The following object is masked from ‘package:datasets’:

    sleep

Variables before variance filtering: 78 
Variables after variance filtering: 76 
Final dataset dimensions:
Unscaled: 443 observations x 78 variables
Scaled: 443 observations x 78 variables

Final variables included:
Clinical variables: 75 

✓ Processed synthetic datasets saved successfully!
✓ Files created:
  - data/processed/prevent_num_imp_varL2.csv (unscaled)
  - data/processed/prevent_num_imp_varL2_std.csv (scaled)

Next steps:
1. Rename one of these files to 'prevent_direct_train_data.csv'
2. Run the main Python analysis script: python src/singlesite_prevent.script.py

--- Dataset Summary ---
Patients by center:
# A tibble: 2 × 2
  CENTER    n_observations
  <chr>              <int>
1 CENTER_01            229
2 CENTER_02            214

[1] Outcome variable (Y) summary:
   Min. 1st Qu.  Median    Mean 3rd Qu.    Max. 
  12.79   61.67   73.26   73.00   88.87   98.00 
sh: rm: command not found
