# Supplementary material for: Contrasting Global and Patient‐Specific Regression Models via a Neural Network Representation
Source: Biom J. 2026 Mar 23;68(2):e70126. doi: 10.1002/bimj.70126 (PMC13010063; doi:10.1002/bimj.70126)
Supplement: Supplementary file 1 — Supporting Information [file BIMJ-68-e70126-s001.zip › AEnabledLoReg-main/logs/main_analysis.log]

================================================================================
MANUSCRIPT RESULTS - MULTI-SEED ANALYSIS
================================================================================
Using device: cpu
Running analysis for 15 seeds: [521, 737, 740, 660, 411, 678, 626, 513, 859, 136, 811, 76, 636, 973, 938]

[6-9] Representative seed for figure generation: 513 (index 8/15)

Processing Seed 1/15: 521
Random seed set to 521 for reproducibility.
Successfully loaded data from data/processed/prevent_direct_train_data.csv. Shape: (443, 78)
Filtered out non-numeric columns: ['CENTER', 'PID', 'VISIT']
No 'train' column found. Creating 80/20 train/test split with seed 521...
Training CompositeAE for seed 521...

Training:   0%|          | 0/300 [00:00<?, ?it/s]
Training:   0%|          | 1/300 [00:00<03:16,  1.52it/s]
Training:   1%|          | 2/300 [00:01<03:10,  1.57it/s]
Training:   1%|          | 3/300 [00:01<03:07,  1.58it/s]
Training:   1%|▏         | 4/300 [00:02<03:06,  1.59it/s]
Training:   2%|▏         | 5/300 [00:03<03:04,  1.60it/s]
Training:   2%|▏         | 6/300 [00:03<03:03,  1.60it/s]
Training:   2%|▏         | 7/300 [00:04<03:02,  1.60it/s]
Training:   3%|▎         | 8/300 [00:05<03:01,  1.61it/s]
Training:   3%|▎         | 9/300 [00:05<03:03,  1.59it/s]
Training:   3%|▎         | 10/300 [00:06<03:03,  1.58it/s]
Training:   4%|▎         | 11/300 [00:06<03:03,  1.57it/s]
Training:   4%|▍         | 12/300 [00:07<03:02,  1.58it/s]
Training:   4%|▍         | 13/300 [00:08<03:01,  1.58it/s]
Training:   5%|▍         | 14/300 [00:08<03:01,  1.58it/s]
Training:   5%|▌         | 15/300 [00:09<03:00,  1.58it/s]
Training:   5%|▌         | 16/300 [00:10<03:01,  1.56it/s]
Training:   6%|▌         | 17/300 [00:10<03:04,  1.54it/s]
Training:   6%|▌         | 18/300 [00:11<03:07,  1.50it/s]
Training:   6%|▋         | 19/300 [00:12<03:08,  1.49it/s]
Training:   7%|▋         | 20/300 [00:12<03:09,  1.48it/s]
Training:   7%|▋         | 21/300 [00:13<03:08,  1.48it/s]
Training:   7%|▋         | 22/300 [00:14<03:08,  1.47it/s]
Training:   8%|▊         | 23/300 [00:14<03:07,  1.48it/s]
Training:   8%|▊         | 24/300 [00:15<03:06,  1.48it/s]
Training:   8%|▊         | 25/300 [00:16<03:04,  1.49it/s]
Training:   9%|▊         | 26/300 [00:16<03:04,  1.48it/s]
Training:   9%|▉         | 27/300 [00:17<03:05,  1.47it/s]
Training:   9%|▉         | 28/300 [00:18<03:05,  1.47it/s]
Training:  10%|▉         | 29/300 [00:18<03:04,  1.47it/s]
Training:  10%|█         | 30/300 [00:19<03:02,  1.48it/s]
Training:  10%|█         | 31/300 [00:20<03:02,  1.48it/s]
Training:  11%|█         | 32/300 [00:20<03:00,  1.49it/s]
Training:  11%|█         | 33/300 [00:21<02:56,  1.51it/s]
Training:  11%|█▏        | 34/300 [00:22<02:53,  1.54it/s]
Training:  12%|█▏        | 35/300 [00:22<02:50,  1.55it/s]
Training:  12%|█▏        | 36/300 [00:23<02:48,  1.56it/s]
Training:  12%|█▏        | 37/300 [00:24<02:46,  1.58it/s]
Training:  13%|█▎        | 38/300 [00:24<02:46,  1.58it/s]
Training:  13%|█▎        | 39/300 [00:25<02:46,  1.56it/s]
Training:  13%|█▎        | 40/300 [00:26<02:45,  1.57it/s]
Training:  14%|█▎        | 41/300 [00:26<02:44,  1.57it/s]
Training:  14%|█▍        | 42/300 [00:27<02:44,  1.57it/s]
Training:  14%|█▍        | 43/300 [00:27<02:43,  1.57it/s]
Training:  15%|█▍        | 44/300 [00:28<02:42,  1.57it/s]
Training:  15%|█▌        | 45/300 [00:29<02:42,  1.57it/s]
Training:  15%|█▌        | 46/300 [00:29<02:46,  1.53it/s]
Training:  16%|█▌        | 47/300 [00:30<02:45,  1.53it/s]
Training:  16%|█▌        | 48/300 [00:31<02:45,  1.52it/s]
Training:  16%|█▋        | 49/300 [00:31<02:48,  1.49it/s]
Training:  17%|█▋        | 50/300 [00:32<02:50,  1.47it/s]
Training:  17%|█▋        | 51/300 [00:33<02:51,  1.45it/s]
Training:  17%|█▋        | 52/300 [00:34<02:49,  1.46it/s]
Training:  18%|█▊        | 53/300 [00:34<02:48,  1.47it/s]
Training:  18%|█▊        | 54/300 [00:35<02:45,  1.49it/s]
Training:  18%|█▊        | 55/300 [00:36<02:45,  1.48it/s]
Training:  19%|█▊        | 56/300 [00:36<02:41,  1.51it/s]
Training:  19%|█▉        | 57/300 [00:37<02:38,  1.53it/s]
Training:  19%|█▉        | 58/300 [00:37<02:38,  1.53it/s]
Training:  20%|█▉        | 59/300 [00:38<02:38,  1.52it/s]
Training:  20%|██        | 60/300 [00:39<02:38,  1.52it/s]
Training:  20%|██        | 61/300 [00:39<02:38,  1.51it/s]
Training:  21%|██        | 62/300 [00:40<02:38,  1.50it/s]
Training:  21%|██        | 63/300 [00:41<02:37,  1.50it/s]
Training:  21%|██▏       | 64/300 [00:41<02:35,  1.51it/s]
Training:  22%|██▏       | 65/300 [00:42<02:33,  1.53it/s]
Training:  22%|██▏       | 66/300 [00:43<02:31,  1.54it/s]
Training:  22%|██▏       | 67/300 [00:43<02:31,  1.54it/s]
Training:  23%|██▎       | 68/300 [00:44<02:33,  1.51it/s]
Training:  23%|██▎       | 69/300 [00:45<02:35,  1.49it/s]
Training:  23%|██▎       | 70/300 [00:45<02:36,  1.47it/s]
Training:  24%|██▎       | 71/300 [00:46<02:33,  1.49it/s]
Training:  24%|██▍       | 72/300 [00:47<02:32,  1.50it/s]
Training:  24%|██▍       | 73/300 [00:47<02:33,  1.48it/s]
Training:  25%|██▍       | 74/300 [00:48<02:31,  1.49it/s]
Training:  25%|██▌       | 75/300 [00:49<02:28,  1.51it/s]
Training:  25%|██▌       | 76/300 [00:49<02:26,  1.53it/s]
Training:  26%|██▌       | 77/300 [00:50<02:24,  1.54it/s]
Training:  26%|██▌       | 78/300 [00:51<02:22,  1.55it/s]
Training:  26%|██▋       | 79/300 [00:51<02:21,  1.56it/s]
Training:  27%|██▋       | 80/300 [00:52<02:20,  1.57it/s]
Training:  27%|██▋       | 81/300 [00:53<02:20,  1.56it/s]
Training:  27%|██▋       | 82/300 [00:53<02:20,  1.56it/s]
Training:  28%|██▊       | 83/300 [00:54<02:20,  1.54it/s]
Training:  28%|██▊       | 84/300 [00:55<02:19,  1.55it/s]
Training:  28%|██▊       | 85/300 [00:55<02:18,  1.55it/s]
Training:  29%|██▊       | 86/300 [00:56<02:17,  1.55it/s]
Training:  29%|██▉       | 87/300 [00:56<02:17,  1.55it/s]
Training:  29%|██▉       | 88/300 [00:57<02:17,  1.55it/s]
Training:  30%|██▉       | 89/300 [00:58<02:17,  1.53it/s]
Training:  30%|███       | 90/300 [00:58<02:19,  1.51it/s]
Training:  30%|███       | 91/300 [00:59<02:17,  1.52it/s]
Training:  31%|███       | 92/300 [01:00<02:16,  1.52it/s]
Training:  31%|███       | 93/300 [01:00<02:15,  1.53it/s]
Training:  31%|███▏      | 94/300 [01:01<02:15,  1.52it/s]
Training:  32%|███▏      | 95/300 [01:02<02:16,  1.51it/s]
Training:  32%|███▏      | 96/300 [01:02<02:16,  1.50it/s]
Training:  32%|███▏      | 97/300 [01:03<02:14,  1.51it/s]
Training:  33%|███▎      | 98/300 [01:04<02:14,  1.51it/s]
Training:  33%|███▎      | 99/300 [01:04<02:14,  1.50it/s]
Training:  33%|███▎      | 100/300 [01:05<02:13,  1.50it/s]
Training:  34%|███▎      | 101/300 [01:06<02:12,  1.51it/s]
Training:  34%|███▍      | 102/300 [01:06<02:10,  1.51it/s]
Training:  34%|███▍      | 103/300 [01:07<02:09,  1.52it/s]
Training:  35%|███▍      | 104/300 [01:08<02:08,  1.52it/s]
Training:  35%|███▌      | 105/300 [01:08<02:08,  1.52it/s]
Training:  35%|███▌      | 106/300 [01:09<02:07,  1.52it/s]
Training:  36%|███▌      | 107/300 [01:10<02:07,  1.52it/s]
Training:  36%|███▌      | 108/300 [01:10<02:06,  1.52it/s]
Training:  36%|███▋      | 109/300 [01:11<02:04,  1.53it/s]
Training:  37%|███▋      | 110/300 [01:12<02:02,  1.55it/s]
Training:  37%|███▋      | 111/300 [01:12<02:01,  1.56it/s]
Training:  37%|███▋      | 112/300 [01:13<02:00,  1.56it/s]
Training:  38%|███▊      | 113/300 [01:14<01:59,  1.56it/s]
Training:  38%|███▊      | 114/300 [01:14<02:01,  1.53it/s]
Training:  38%|███▊      | 115/300 [01:15<02:02,  1.51it/s]
Training:  39%|███▊      | 116/300 [01:16<02:06,  1.45it/s]
Training:  39%|███▉      | 117/300 [01:16<02:08,  1.42it/s]
Training:  39%|███▉      | 118/300 [01:17<02:06,  1.44it/s]
Training:  40%|███▉      | 119/300 [01:18<02:02,  1.48it/s]
Training:  40%|████      | 120/300 [01:18<02:02,  1.47it/s]
Training:  40%|████      | 121/300 [01:19<02:03,  1.45it/s]
Training:  41%|████      | 122/300 [01:20<02:00,  1.48it/s]
Training:  41%|████      | 123/300 [01:20<01:58,  1.50it/s]
Training:  41%|████▏     | 124/300 [01:21<01:56,  1.51it/s]
Training:  42%|████▏     | 125/300 [01:22<01:59,  1.46it/s]
Training:  42%|████▏     | 126/300 [01:22<02:00,  1.45it/s]
Training:  42%|████▏     | 127/300 [01:23<01:58,  1.46it/s]
Training:  43%|████▎     | 128/300 [01:24<01:56,  1.47it/s]
Training:  43%|████▎     | 129/300 [01:24<01:54,  1.49it/s]
Training:  43%|████▎     | 130/300 [01:25<01:57,  1.45it/s]
Training:  44%|████▎     | 131/300 [01:26<01:54,  1.47it/s]
Training:  44%|████▍     | 132/300 [01:27<01:53,  1.47it/s]
Training:  44%|████▍     | 133/300 [01:27<01:53,  1.47it/s]
Training:  45%|████▍     | 134/300 [01:28<01:55,  1.44it/s]
Training:  45%|████▌     | 135/300 [01:29<01:55,  1.43it/s]
Training:  45%|████▌     | 136/300 [01:29<01:54,  1.43it/s]
Training:  46%|████▌     | 137/300 [01:30<01:53,  1.43it/s]
Training:  46%|████▌     | 138/300 [01:31<01:50,  1.47it/s]
Training:  46%|████▋     | 139/300 [01:31<01:48,  1.49it/s]
Training:  47%|████▋     | 140/300 [01:32<01:48,  1.48it/s]
Training:  47%|████▋     | 141/300 [01:33<01:47,  1.48it/s]
Training:  47%|████▋     | 142/300 [01:33<01:47,  1.47it/s]
Training:  48%|████▊     | 143/300 [01:34<01:46,  1.47it/s]
Training:  48%|████▊     | 144/300 [01:35<01:45,  1.48it/s]
Training:  48%|████▊     | 145/300 [01:35<01:44,  1.49it/s]
Training:  49%|████▊     | 146/300 [01:36<01:43,  1.49it/s]
Training:  49%|████▉     | 147/300 [01:37<01:42,  1.50it/s]
Training:  49%|████▉     | 148/300 [01:37<01:40,  1.51it/s]
Training:  50%|████▉     | 149/300 [01:38<01:39,  1.52it/s]
Training:  50%|█████     | 150/300 [01:39<01:39,  1.51it/s]
Training:  50%|█████     | 151/300 [01:39<01:37,  1.52it/s]
Training:  51%|█████     | 152/300 [01:40<01:37,  1.52it/s]
Training:  51%|█████     | 153/300 [01:41<01:36,  1.53it/s]
Training:  51%|█████▏    | 154/300 [01:41<01:35,  1.53it/s]
Training:  52%|█████▏    | 155/300 [01:42<01:34,  1.53it/s]
Training:  52%|█████▏    | 156/300 [01:43<01:34,  1.52it/s]
Training:  52%|█████▏    | 157/300 [01:43<01:37,  1.46it/s]
Training:  53%|█████▎    | 158/300 [01:44<01:37,  1.46it/s]
Training:  53%|█████▎    | 159/300 [01:45<01:38,  1.43it/s]
Training:  53%|█████▎    | 160/300 [01:45<01:38,  1.43it/s]
Training:  54%|█████▎    | 161/300 [01:46<01:36,  1.44it/s]
Training:  54%|█████▍    | 162/300 [01:47<01:34,  1.46it/s]
Training:  54%|█████▍    | 163/300 [01:47<01:32,  1.48it/s]
Training:  55%|█████▍    | 164/300 [01:48<01:31,  1.49it/s]
Training:  55%|█████▌    | 165/300 [01:49<01:30,  1.49it/s]
Training:  55%|█████▌    | 166/300 [01:49<01:28,  1.51it/s]
Training:  56%|█████▌    | 167/300 [01:50<01:28,  1.51it/s]
Training:  56%|█████▌    | 168/300 [01:51<01:26,  1.52it/s]
Training:  56%|█████▋    | 169/300 [01:51<01:25,  1.53it/s]
Training:  57%|█████▋    | 170/300 [01:52<01:24,  1.54it/s]
Training:  57%|█████▋    | 171/300 [01:53<01:23,  1.54it/s]
Training:  57%|█████▋    | 172/300 [01:53<01:23,  1.54it/s]
Training:  58%|█████▊    | 173/300 [01:54<01:23,  1.52it/s]
Training:  58%|█████▊    | 174/300 [01:55<01:23,  1.51it/s]
Training:  58%|█████▊    | 175/300 [01:55<01:24,  1.48it/s]
Training:  59%|█████▊    | 176/300 [01:56<01:24,  1.46it/s]
Training:  59%|█████▉    | 177/300 [01:57<01:23,  1.47it/s]
Training:  59%|█████▉    | 178/300 [01:57<01:21,  1.49it/s]
Training:  60%|█████▉    | 179/300 [01:58<01:21,  1.49it/s]
Training:  60%|██████    | 180/300 [01:59<01:20,  1.49it/s]
Training:  60%|██████    | 181/300 [01:59<01:19,  1.49it/s]
Training:  61%|██████    | 182/300 [02:00<01:19,  1.49it/s]
Training:  61%|██████    | 183/300 [02:01<01:18,  1.50it/s]
Training:  61%|██████▏   | 184/300 [02:01<01:17,  1.50it/s]
Training:  62%|██████▏   | 185/300 [02:02<01:17,  1.48it/s]
Training:  62%|██████▏   | 186/300 [02:03<01:16,  1.50it/s]
Training:  62%|██████▏   | 187/300 [02:03<01:15,  1.49it/s]
Training:  63%|██████▎   | 188/300 [02:04<01:15,  1.49it/s]
Training:  63%|██████▎   | 189/300 [02:05<01:15,  1.48it/s]
Training:  63%|██████▎   | 190/300 [02:05<01:14,  1.48it/s]
Training:  64%|██████▎   | 191/300 [02:06<01:12,  1.50it/s]
Training:  64%|██████▍   | 192/300 [02:07<01:12,  1.50it/s]
Training:  64%|██████▍   | 193/300 [02:07<01:11,  1.50it/s]
Training:  65%|██████▍   | 194/300 [02:08<01:10,  1.51it/s]
Training:  65%|██████▌   | 195/300 [02:09<01:08,  1.52it/s]
Training:  65%|██████▌   | 196/300 [02:09<01:07,  1.53it/s]
Training:  66%|██████▌   | 197/300 [02:10<01:06,  1.54it/s]
Training:  66%|██████▌   | 198/300 [02:11<01:05,  1.55it/s]
Training:  66%|██████▋   | 199/300 [02:11<01:04,  1.56it/s]
Training:  67%|██████▋   | 200/300 [02:12<01:04,  1.56it/s]
Training:  67%|██████▋   | 201/300 [02:13<01:03,  1.56it/s]
Training:  67%|██████▋   | 202/300 [02:13<01:03,  1.55it/s]
Training:  68%|██████▊   | 203/300 [02:14<01:02,  1.55it/s]
Training:  68%|██████▊   | 204/300 [02:15<01:01,  1.55it/s]
Training:  68%|██████▊   | 205/300 [02:15<01:01,  1.55it/s]
Training:  69%|██████▊   | 206/300 [02:16<01:00,  1.55it/s]
Training:  69%|██████▉   | 207/300 [02:16<00:59,  1.55it/s]
Training:  69%|██████▉   | 208/300 [02:17<00:59,  1.56it/s]
Training:  70%|██████▉   | 209/300 [02:18<00:58,  1.55it/s]
Training:  70%|███████   | 210/300 [02:18<00:57,  1.55it/s]
Training:  70%|███████   | 211/300 [02:19<00:57,  1.56it/s]
Training:  71%|███████   | 212/300 [02:20<00:56,  1.57it/s]
Training:  71%|███████   | 213/300 [02:20<00:55,  1.57it/s]
Training:  71%|███████▏  | 214/300 [02:21<00:55,  1.56it/s]
Training:  72%|███████▏  | 215/300 [02:22<00:54,  1.56it/s]
Training:  72%|███████▏  | 216/300 [02:22<00:53,  1.56it/s]
Training:  72%|███████▏  | 217/300 [02:23<00:53,  1.56it/s]
Training:  73%|███████▎  | 218/300 [02:24<00:52,  1.55it/s]
Training:  73%|███████▎  | 219/300 [02:24<00:52,  1.55it/s]
Training:  73%|███████▎  | 220/300 [02:25<00:52,  1.52it/s]
Training:  74%|███████▎  | 221/300 [02:26<00:52,  1.50it/s]
Training:  74%|███████▍  | 222/300 [02:26<00:51,  1.50it/s]
Training:  74%|███████▍  | 223/300 [02:27<00:50,  1.52it/s]
Training:  75%|███████▍  | 224/300 [02:28<00:49,  1.52it/s]
Training:  75%|███████▌  | 225/300 [02:28<00:49,  1.50it/s]
Training:  75%|███████▌  | 226/300 [02:29<00:49,  1.49it/s]
Training:  76%|███████▌  | 227/300 [02:30<00:49,  1.48it/s]
Training:  76%|███████▌  | 228/300 [02:30<00:48,  1.48it/s]
Training:  76%|███████▋  | 229/300 [02:31<00:47,  1.49it/s]
Training:  77%|███████▋  | 230/300 [02:32<00:47,  1.49it/s]
Training:  77%|███████▋  | 231/300 [02:32<00:45,  1.51it/s]
Training:  77%|███████▋  | 232/300 [02:33<00:44,  1.52it/s]
Training:  78%|███████▊  | 233/300 [02:34<00:43,  1.54it/s]
Training:  78%|███████▊  | 234/300 [02:34<00:42,  1.55it/s]
Training:  78%|███████▊  | 235/300 [02:35<00:42,  1.53it/s]
Training:  79%|███████▊  | 236/300 [02:35<00:41,  1.54it/s]
Training:  79%|███████▉  | 237/300 [02:36<00:40,  1.54it/s]
Training:  79%|███████▉  | 238/300 [02:37<00:40,  1.55it/s]
Training:  80%|███████▉  | 239/300 [02:37<00:39,  1.55it/s]
Training:  80%|████████  | 240/300 [02:38<00:38,  1.54it/s]
Training:  80%|████████  | 241/300 [02:39<00:38,  1.53it/s]
Training:  81%|████████  | 242/300 [02:39<00:38,  1.52it/s]
Training:  81%|████████  | 243/300 [02:40<00:37,  1.51it/s]
Training:  81%|████████▏ | 244/300 [02:41<00:37,  1.51it/s]
Training:  82%|████████▏ | 245/300 [02:41<00:36,  1.52it/s]
Training:  82%|████████▏ | 246/300 [02:42<00:35,  1.52it/s]
Training:  82%|████████▏ | 247/300 [02:43<00:34,  1.53it/s]
Training:  83%|████████▎ | 248/300 [02:43<00:33,  1.54it/s]
Training:  83%|████████▎ | 249/300 [02:44<00:33,  1.53it/s]
Training:  83%|████████▎ | 250/300 [02:45<00:32,  1.53it/s]
Training:  84%|████████▎ | 251/300 [02:45<00:32,  1.52it/s]
Training:  84%|████████▍ | 252/300 [02:46<00:31,  1.51it/s]
Training:  84%|████████▍ | 253/300 [02:47<00:30,  1.52it/s]
Training:  85%|████████▍ | 254/300 [02:47<00:30,  1.52it/s]
Training:  85%|████████▌ | 255/300 [02:48<00:30,  1.47it/s]
Training:  85%|████████▌ | 256/300 [02:49<00:30,  1.44it/s]
Training:  86%|████████▌ | 257/300 [02:49<00:30,  1.43it/s]
Training:  86%|████████▌ | 258/300 [02:50<00:29,  1.42it/s]
Training:  86%|████████▋ | 259/300 [02:51<00:28,  1.44it/s]
Training:  87%|████████▋ | 260/300 [02:51<00:27,  1.46it/s]
Training:  87%|████████▋ | 261/300 [02:52<00:26,  1.46it/s]
Training:  87%|████████▋ | 262/300 [02:53<00:25,  1.47it/s]
Training:  88%|████████▊ | 263/300 [02:54<00:24,  1.48it/s]
Training:  88%|████████▊ | 264/300 [02:54<00:24,  1.49it/s]
Training:  88%|████████▊ | 265/300 [02:55<00:23,  1.50it/s]
Training:  89%|████████▊ | 266/300 [02:55<00:22,  1.51it/s]
Training:  89%|████████▉ | 267/300 [02:56<00:21,  1.51it/s]
Training:  89%|████████▉ | 268/300 [02:57<00:20,  1.53it/s]
Training:  90%|████████▉ | 269/300 [02:57<00:20,  1.51it/s]
Training:  90%|█████████ | 270/300 [02:58<00:20,  1.49it/s]
Training:  90%|█████████ | 271/300 [02:59<00:19,  1.50it/s]
Training:  91%|█████████ | 272/300 [02:59<00:18,  1.51it/s]
Training:  91%|█████████ | 273/300 [03:00<00:17,  1.52it/s]
Training:  91%|█████████▏| 274/300 [03:01<00:17,  1.48it/s]
Training:  92%|█████████▏| 275/300 [03:01<00:16,  1.49it/s]
Training:  92%|█████████▏| 276/300 [03:02<00:16,  1.47it/s]
Training:  92%|█████████▏| 277/300 [03:03<00:15,  1.47it/s]
Training:  93%|█████████▎| 278/300 [03:04<00:14,  1.48it/s]
Training:  93%|█████████▎| 279/300 [03:04<00:14,  1.48it/s]
Training:  93%|█████████▎| 280/300 [03:05<00:13,  1.50it/s]
Training:  94%|█████████▎| 281/300 [03:06<00:12,  1.51it/s]
Training:  94%|█████████▍| 282/300 [03:06<00:11,  1.52it/s]
Training:  94%|█████████▍| 283/300 [03:07<00:11,  1.48it/s]
Training:  95%|█████████▍| 284/300 [03:08<00:10,  1.46it/s]
Training:  95%|█████████▌| 285/300 [03:08<00:10,  1.48it/s]
Training:  95%|█████████▌| 286/300 [03:09<00:09,  1.51it/s]
Training:  96%|█████████▌| 287/300 [03:09<00:08,  1.53it/s]
Training:  96%|█████████▌| 288/300 [03:10<00:07,  1.55it/s]
Training:  96%|█████████▋| 289/300 [03:11<00:07,  1.56it/s]
Training:  97%|█████████▋| 290/300 [03:11<00:06,  1.57it/s]
Training:  97%|█████████▋| 291/300 [03:12<00:05,  1.58it/s]
Training:  97%|█████████▋| 292/300 [03:13<00:05,  1.58it/s]
Training:  98%|█████████▊| 293/300 [03:13<00:04,  1.59it/s]
Training:  98%|█████████▊| 294/300 [03:14<00:03,  1.60it/s]
Training:  98%|█████████▊| 295/300 [03:14<00:03,  1.61it/s]
Training:  99%|█████████▊| 296/300 [03:15<00:02,  1.61it/s]
Training:  99%|█████████▉| 297/300 [03:16<00:01,  1.62it/s]
Training:  99%|█████████▉| 298/300 [03:16<00:01,  1.61it/s]
Training: 100%|█████████▉| 299/300 [03:17<00:00,  1.61it/s]
Training: 100%|██████████| 300/300 [03:18<00:00,  1.62it/s]
Training: 100%|██████████| 300/300 [03:18<00:00,  1.51it/s]
Epoch [10/300], Avg Total Loss: 1.1228, LR: 0.000100
Epoch [20/300], Avg Total Loss: 1.1022, LR: 0.000100
Epoch [30/300], Avg Total Loss: 1.0900, LR: 0.000100
Epoch [40/300], Avg Total Loss: 1.0807, LR: 0.000100
Epoch [50/300], Avg Total Loss: 1.0753, LR: 0.000100
Epoch [60/300], Avg Total Loss: 1.0711, LR: 0.000100
Epoch [70/300], Avg Total Loss: 1.0682, LR: 0.000100
Epoch [80/300], Avg Total Loss: 1.0650, LR: 0.000100
Epoch [90/300], Avg Total Loss: 1.0639, LR: 0.000100
Epoch [100/300], Avg Total Loss: 1.0629, LR: 0.000100
Epoch [110/300], Avg Total Loss: 1.0611, LR: 0.000100
Epoch [120/300], Avg Total Loss: 1.0611, LR: 0.000100
Epoch [130/300], Avg Total Loss: 1.0599, LR: 0.000100
Epoch [140/300], Avg Total Loss: 1.0594, LR: 0.000100
Epoch [150/300], Avg Total Loss: 1.0582, LR: 0.000100
Epoch [160/300], Avg Total Loss: 1.0569, LR: 0.000010
Epoch [170/300], Avg Total Loss: 1.0575, LR: 0.000001
Epoch [180/300], Avg Total Loss: 1.0573, LR: 0.000001
Epoch [190/300], Avg Total Loss: 1.0569, LR: 0.000000
Epoch [200/300], Avg Total Loss: 1.0566, LR: 0.000000
Epoch [210/300], Avg Total Loss: 1.0571, LR: 0.000000
Epoch [220/300], Avg Total Loss: 1.0573, LR: 0.000000
Epoch [230/300], Avg Total Loss: 1.0572, LR: 0.000000
Epoch [240/300], Avg Total Loss: 1.0573, LR: 0.000000
Epoch [250/300], Avg Total Loss: 1.0574, LR: 0.000000
Epoch [260/300], Avg Total Loss: 1.0574, LR: 0.000000
Epoch [270/300], Avg Total Loss: 1.0565, LR: 0.000000
Epoch [280/300], Avg Total Loss: 1.0575, LR: 0.000000
Epoch [290/300], Avg Total Loss: 1.0573, LR: 0.000000
Epoch [300/300], Avg Total Loss: 1.0567, LR: 0.000000

--- Running Analysis for: CompositeAE -  SEED521 TRAIN ONLY ---

Calculating Local Betas (CompositeAE - _seed521_train_only):   0%|          | 0/354 [00:00<?, ?it/s]
                                                                                                    
--- Defining Subgroups Dynamically (Details in Full Analysis) ---

  Note: 'identified_target_ld_orig_name' for specific interaction plots is set to 'Latent2' (from LD of largest dynamic subgroup: 'Local 'Latent2' Coeff > Global UCI (0.398)' with size 226).

  Calculating RMSE comparison for 7 subgroup configuration(s):
Not the main method, detailed plots are skipped.

--- Running Analysis for: CompositeAE -  SEED521 COMBINED ---

Calculating Local Betas (CompositeAE - _seed521_combined):   0%|          | 0/443 [00:00<?, ?it/s]
                                                                                                  
--- Defining Subgroups Dynamically (Details in Full Analysis) ---

  Note: 'identified_target_ld_orig_name' for specific interaction plots is set to 'Latent2' (from LD of largest dynamic subgroup: 'Local 'Latent2' Coeff > Global UCI (0.356)' with size 254).

  Calculating RMSE comparison for 6 subgroup configuration(s):
Not the main method, detailed plots are skipped.

Training VanillaAE for seed 521...
Training VanillaAE for seed 521...

Training:   0%|          | 0/300 [00:00<?, ?it/s]
Training:   0%|          | 1/300 [00:00<03:14,  1.54it/s]
Training:   1%|          | 2/300 [00:01<03:18,  1.50it/s]
Training:   1%|          | 3/300 [00:02<03:21,  1.48it/s]
Training:   1%|▏         | 4/300 [00:02<03:18,  1.49it/s]
Training:   2%|▏         | 5/300 [00:03<03:17,  1.50it/s]
Training:   2%|▏         | 6/300 [00:04<03:15,  1.50it/s]
Training:   2%|▏         | 7/300 [00:04<03:12,  1.52it/s]
Training:   3%|▎         | 8/300 [00:05<03:10,  1.53it/s]
Training:   3%|▎         | 9/300 [00:05<03:14,  1.50it/s]
Training:   3%|▎         | 10/300 [00:06<03:13,  1.50it/s]
Training:   4%|▎         | 11/300 [00:07<03:11,  1.51it/s]
Training:   4%|▍         | 12/300 [00:07<03:10,  1.51it/s]
Training:   4%|▍         | 13/300 [00:08<03:10,  1.51it/s]
Training:   5%|▍         | 14/300 [00:09<03:09,  1.51it/s]
Training:   5%|▌         | 15/300 [00:10<03:12,  1.48it/s]
Training:   5%|▌         | 16/300 [00:10<03:12,  1.48it/s]
Training:   6%|▌         | 17/300 [00:11<03:11,  1.48it/s]
Training:   6%|▌         | 18/300 [00:12<03:10,  1.48it/s]
Training:   6%|▋         | 19/300 [00:12<03:08,  1.49it/s]
Training:   7%|▋         | 20/300 [00:13<03:08,  1.48it/s]
Training:   7%|▋         | 21/300 [00:14<03:11,  1.46it/s]
Training:   7%|▋         | 22/300 [00:14<03:09,  1.46it/s]
Training:   8%|▊         | 23/300 [00:15<03:07,  1.48it/s]
Training:   8%|▊         | 24/300 [00:16<03:05,  1.49it/s]
Training:   8%|▊         | 25/300 [00:16<03:03,  1.50it/s]
Training:   9%|▊         | 26/300 [00:17<03:02,  1.51it/s]
Training:   9%|▉         | 27/300 [00:18<03:00,  1.51it/s]
Training:   9%|▉         | 28/300 [00:18<02:59,  1.51it/s]
Training:  10%|▉         | 29/300 [00:19<02:59,  1.51it/s]
Training:  10%|█         | 30/300 [00:20<02:56,  1.53it/s]
Training:  10%|█         | 31/300 [00:20<02:56,  1.52it/s]
Training:  11%|█         | 32/300 [00:21<02:57,  1.51it/s]
Training:  11%|█         | 33/300 [00:22<02:58,  1.50it/s]
Training:  11%|█▏        | 34/300 [00:22<02:59,  1.48it/s]
Training:  12%|█▏        | 35/300 [00:23<03:02,  1.46it/s]
Training:  12%|█▏        | 36/300 [00:24<03:00,  1.47it/s]
Training:  12%|█▏        | 37/300 [00:24<02:56,  1.49it/s]
Training:  13%|█▎        | 38/300 [00:25<02:54,  1.50it/s]
Training:  13%|█▎        | 39/300 [00:26<02:52,  1.51it/s]
Training:  13%|█▎        | 40/300 [00:26<02:50,  1.53it/s]
Training:  14%|█▎        | 41/300 [00:27<02:49,  1.53it/s]
Training:  14%|█▍        | 42/300 [00:27<02:47,  1.54it/s]
Training:  14%|█▍        | 43/300 [00:28<02:46,  1.55it/s]
Training:  15%|█▍        | 44/300 [00:29<02:45,  1.55it/s]
Training:  15%|█▌        | 45/300 [00:29<02:44,  1.55it/s]
Training:  15%|█▌        | 46/300 [00:30<02:43,  1.55it/s]
Training:  16%|█▌        | 47/300 [00:31<02:43,  1.55it/s]
Training:  16%|█▌        | 48/300 [00:31<02:43,  1.54it/s]
Training:  16%|█▋        | 49/300 [00:32<02:42,  1.55it/s]
Training:  17%|█▋        | 50/300 [00:33<02:41,  1.55it/s]
Training:  17%|█▋        | 51/300 [00:33<02:41,  1.55it/s]
Training:  17%|█▋        | 52/300 [00:34<02:40,  1.55it/s]
Training:  18%|█▊        | 53/300 [00:35<02:38,  1.56it/s]
Training:  18%|█▊        | 54/300 [00:35<02:37,  1.56it/s]
Training:  18%|█▊        | 55/300 [00:36<02:36,  1.56it/s]
Training:  19%|█▊        | 56/300 [00:36<02:35,  1.56it/s]
Training:  19%|█▉        | 57/300 [00:37<02:35,  1.56it/s]
Training:  19%|█▉        | 58/300 [00:38<02:34,  1.56it/s]
Training:  20%|█▉        | 59/300 [00:38<02:34,  1.56it/s]
Training:  20%|██        | 60/300 [00:39<02:34,  1.56it/s]
Training:  20%|██        | 61/300 [00:40<02:33,  1.55it/s]
Training:  21%|██        | 62/300 [00:40<02:33,  1.55it/s]
Training:  21%|██        | 63/300 [00:41<02:32,  1.55it/s]
Training:  21%|██▏       | 64/300 [00:42<02:32,  1.55it/s]
Training:  22%|██▏       | 65/300 [00:42<02:31,  1.55it/s]
Training:  22%|██▏       | 66/300 [00:43<02:30,  1.55it/s]
Training:  22%|██▏       | 67/300 [00:44<02:29,  1.56it/s]
Training:  23%|██▎       | 68/300 [00:44<02:28,  1.56it/s]
Training:  23%|██▎       | 69/300 [00:45<02:27,  1.57it/s]
Training:  23%|██▎       | 70/300 [00:45<02:27,  1.56it/s]
Training:  24%|██▎       | 71/300 [00:46<02:26,  1.56it/s]
Training:  24%|██▍       | 72/300 [00:47<02:26,  1.55it/s]
Training:  24%|██▍       | 73/300 [00:47<02:27,  1.54it/s]
Training:  25%|██▍       | 74/300 [00:48<02:26,  1.54it/s]
Training:  25%|██▌       | 75/300 [00:49<02:25,  1.54it/s]
Training:  25%|██▌       | 76/300 [00:49<02:25,  1.54it/s]
Training:  26%|██▌       | 77/300 [00:50<02:24,  1.55it/s]
Training:  26%|██▌       | 78/300 [00:51<02:22,  1.55it/s]
Training:  26%|██▋       | 79/300 [00:51<02:21,  1.56it/s]
Training:  27%|██▋       | 80/300 [00:52<02:21,  1.56it/s]
Training:  27%|██▋       | 81/300 [00:53<02:20,  1.56it/s]
Training:  27%|██▋       | 82/300 [00:53<02:20,  1.55it/s]
Training:  28%|██▊       | 83/300 [00:54<02:19,  1.55it/s]
Training:  28%|██▊       | 84/300 [00:55<02:19,  1.55it/s]
Training:  28%|██▊       | 85/300 [00:55<02:18,  1.55it/s]
Training:  29%|██▊       | 86/300 [00:56<02:17,  1.55it/s]
Training:  29%|██▉       | 87/300 [00:56<02:17,  1.55it/s]
Training:  29%|██▉       | 88/300 [00:57<02:16,  1.55it/s]
Training:  30%|██▉       | 89/300 [00:58<02:16,  1.55it/s]
Training:  30%|███       | 90/300 [00:58<02:14,  1.56it/s]
Training:  30%|███       | 91/300 [00:59<02:13,  1.56it/s]
Training:  31%|███       | 92/300 [01:00<02:13,  1.56it/s]
Training:  31%|███       | 93/300 [01:00<02:12,  1.57it/s]
Training:  31%|███▏      | 94/300 [01:01<02:11,  1.57it/s]
Training:  32%|███▏      | 95/300 [01:02<02:10,  1.57it/s]
Training:  32%|███▏      | 96/300 [01:02<02:11,  1.56it/s]
Training:  32%|███▏      | 97/300 [01:03<02:10,  1.56it/s]
Training:  33%|███▎      | 98/300 [01:04<02:10,  1.55it/s]
Training:  33%|███▎      | 99/300 [01:04<02:09,  1.56it/s]
Training:  33%|███▎      | 100/300 [01:05<02:08,  1.55it/s]
Training:  34%|███▎      | 101/300 [01:05<02:07,  1.56it/s]
Training:  34%|███▍      | 102/300 [01:06<02:07,  1.55it/s]
Training:  34%|███▍      | 103/300 [01:07<02:06,  1.56it/s]
Training:  35%|███▍      | 104/300 [01:07<02:06,  1.55it/s]
Training:  35%|███▌      | 105/300 [01:08<02:05,  1.55it/s]
Training:  35%|███▌      | 106/300 [01:09<02:04,  1.56it/s]
Training:  36%|███▌      | 107/300 [01:09<02:03,  1.57it/s]
Training:  36%|███▌      | 108/300 [01:10<02:03,  1.56it/s]
Training:  36%|███▋      | 109/300 [01:11<02:03,  1.55it/s]
Training:  37%|███▋      | 110/300 [01:11<02:02,  1.55it/s]
Training:  37%|███▋      | 111/300 [01:12<02:02,  1.55it/s]
Training:  37%|███▋      | 112/300 [01:13<02:01,  1.55it/s]
Training:  38%|███▊      | 113/300 [01:13<02:00,  1.55it/s]
Training:  38%|███▊      | 114/300 [01:14<02:00,  1.55it/s]
Training:  38%|███▊      | 115/300 [01:14<01:59,  1.55it/s]
Training:  39%|███▊      | 116/300 [01:15<01:58,  1.55it/s]
Training:  39%|███▉      | 117/300 [01:16<01:57,  1.56it/s]
Training:  39%|███▉      | 118/300 [01:16<01:56,  1.56it/s]
Training:  40%|███▉      | 119/300 [01:17<01:55,  1.57it/s]
Training:  40%|████      | 120/300 [01:18<01:54,  1.57it/s]
Training:  40%|████      | 121/300 [01:18<01:54,  1.57it/s]
Training:  41%|████      | 122/300 [01:19<01:54,  1.56it/s]
Training:  41%|████      | 123/300 [01:20<01:53,  1.56it/s]
Training:  41%|████▏     | 124/300 [01:20<01:53,  1.55it/s]
Training:  42%|████▏     | 125/300 [01:21<01:52,  1.55it/s]
Training:  42%|████▏     | 126/300 [01:22<01:52,  1.55it/s]
Training:  42%|████▏     | 127/300 [01:22<01:52,  1.54it/s]
Training:  43%|████▎     | 128/300 [01:23<01:50,  1.55it/s]
Training:  43%|████▎     | 129/300 [01:23<01:49,  1.56it/s]
Training:  43%|████▎     | 130/300 [01:24<01:48,  1.56it/s]
Training:  44%|████▎     | 131/300 [01:25<01:47,  1.57it/s]
Training:  44%|████▍     | 132/300 [01:25<01:47,  1.57it/s]
Training:  44%|████▍     | 133/300 [01:26<01:47,  1.56it/s]
Training:  45%|████▍     | 134/300 [01:27<01:46,  1.56it/s]
Training:  45%|████▌     | 135/300 [01:27<01:46,  1.54it/s]
Training:  45%|████▌     | 136/300 [01:28<01:45,  1.55it/s]
Training:  46%|████▌     | 137/300 [01:29<01:45,  1.55it/s]
Training:  46%|████▌     | 138/300 [01:29<01:44,  1.55it/s]
Training:  46%|████▋     | 139/300 [01:30<01:44,  1.54it/s]
Training:  47%|████▋     | 140/300 [01:31<01:43,  1.54it/s]
Training:  47%|████▋     | 141/300 [01:31<01:42,  1.55it/s]
Training:  47%|████▋     | 142/300 [01:32<01:41,  1.56it/s]
Training:  48%|████▊     | 143/300 [01:32<01:40,  1.56it/s]
Training:  48%|████▊     | 144/300 [01:33<01:39,  1.56it/s]
Training:  48%|████▊     | 145/300 [01:34<01:39,  1.56it/s]
Training:  49%|████▊     | 146/300 [01:34<01:38,  1.56it/s]
Training:  49%|████▉     | 147/300 [01:35<01:37,  1.56it/s]
Training:  49%|████▉     | 148/300 [01:36<01:37,  1.56it/s]
Training:  50%|████▉     | 149/300 [01:36<01:37,  1.55it/s]
Training:  50%|█████     | 150/300 [01:37<01:36,  1.55it/s]
Training:  50%|█████     | 151/300 [01:38<01:36,  1.55it/s]
Training:  51%|█████     | 152/300 [01:38<01:35,  1.54it/s]
Training:  51%|█████     | 153/300 [01:39<01:34,  1.55it/s]
Training:  51%|█████▏    | 154/300 [01:40<01:33,  1.56it/s]
Training:  52%|█████▏    | 155/300 [01:40<01:33,  1.56it/s]
Training:  52%|█████▏    | 156/300 [01:41<01:32,  1.56it/s]
Training:  52%|█████▏    | 157/300 [01:41<01:31,  1.57it/s]
Training:  53%|█████▎    | 158/300 [01:42<01:30,  1.57it/s]
Training:  53%|█████▎    | 159/300 [01:43<01:30,  1.56it/s]
Training:  53%|█████▎    | 160/300 [01:43<01:29,  1.56it/s]
Training:  54%|█████▎    | 161/300 [01:44<01:29,  1.56it/s]
Training:  54%|█████▍    | 162/300 [01:45<01:28,  1.56it/s]
Training:  54%|█████▍    | 163/300 [01:45<01:28,  1.56it/s]
Training:  55%|█████▍    | 164/300 [01:46<01:27,  1.56it/s]
Training:  55%|█████▌    | 165/300 [01:47<01:26,  1.56it/s]
Training:  55%|█████▌    | 166/300 [01:47<01:26,  1.56it/s]
Training:  56%|█████▌    | 167/300 [01:48<01:25,  1.55it/s]
Training:  56%|█████▌    | 168/300 [01:48<01:24,  1.56it/s]
Training:  56%|█████▋    | 169/300 [01:49<01:25,  1.52it/s]
Training:  57%|█████▋    | 170/300 [01:50<01:26,  1.49it/s]
Training:  57%|█████▋    | 171/300 [01:51<01:26,  1.50it/s]
Training:  57%|█████▋    | 172/300 [01:51<01:24,  1.51it/s]
Training:  58%|█████▊    | 173/300 [01:52<01:23,  1.52it/s]
Training:  58%|█████▊    | 174/300 [01:52<01:22,  1.53it/s]
Training:  58%|█████▊    | 175/300 [01:53<01:20,  1.55it/s]
Training:  59%|█████▊    | 176/300 [01:54<01:19,  1.56it/s]
Training:  59%|█████▉    | 177/300 [01:54<01:18,  1.57it/s]
Training:  59%|█████▉    | 178/300 [01:55<01:17,  1.57it/s]
Training:  60%|█████▉    | 179/300 [01:56<01:16,  1.57it/s]
Training:  60%|██████    | 180/300 [01:56<01:16,  1.57it/s]
Training:  60%|██████    | 181/300 [01:57<01:16,  1.56it/s]
Training:  61%|██████    | 182/300 [01:58<01:15,  1.57it/s]
Training:  61%|██████    | 183/300 [01:58<01:14,  1.58it/s]
Training:  61%|██████▏   | 184/300 [01:59<01:13,  1.57it/s]
Training:  62%|██████▏   | 185/300 [02:00<01:14,  1.54it/s]
Training:  62%|██████▏   | 186/300 [02:00<01:13,  1.55it/s]
Training:  62%|██████▏   | 187/300 [02:01<01:14,  1.52it/s]
Training:  63%|██████▎   | 188/300 [02:01<01:13,  1.53it/s]
Training:  63%|██████▎   | 189/300 [02:02<01:12,  1.52it/s]
Training:  63%|██████▎   | 190/300 [02:03<01:11,  1.54it/s]
Training:  64%|██████▎   | 191/300 [02:03<01:10,  1.55it/s]
Training:  64%|██████▍   | 192/300 [02:04<01:09,  1.55it/s]
Training:  64%|██████▍   | 193/300 [02:05<01:08,  1.56it/s]
Training:  65%|██████▍   | 194/300 [02:05<01:07,  1.57it/s]
Training:  65%|██████▌   | 195/300 [02:06<01:06,  1.58it/s]
Training:  65%|██████▌   | 196/300 [02:07<01:05,  1.58it/s]
Training:  66%|██████▌   | 197/300 [02:07<01:05,  1.58it/s]
Training:  66%|██████▌   | 198/300 [02:08<01:04,  1.58it/s]
Training:  66%|██████▋   | 199/300 [02:09<01:05,  1.55it/s]
Training:  67%|██████▋   | 200/300 [02:09<01:04,  1.54it/s]
Training:  67%|██████▋   | 201/300 [02:10<01:03,  1.55it/s]
Training:  67%|██████▋   | 202/300 [02:10<01:03,  1.55it/s]
Training:  68%|██████▊   | 203/300 [02:11<01:02,  1.55it/s]
Training:  68%|██████▊   | 204/300 [02:12<01:02,  1.53it/s]
Training:  68%|██████▊   | 205/300 [02:12<01:03,  1.50it/s]
Training:  69%|██████▊   | 206/300 [02:13<01:02,  1.51it/s]
Training:  69%|██████▉   | 207/300 [02:14<01:01,  1.51it/s]
Training:  69%|██████▉   | 208/300 [02:14<01:00,  1.51it/s]
Training:  70%|██████▉   | 209/300 [02:15<01:00,  1.51it/s]
Training:  70%|███████   | 210/300 [02:16<01:00,  1.48it/s]
Training:  70%|███████   | 211/300 [02:17<01:00,  1.47it/s]
Training:  71%|███████   | 212/300 [02:17<00:59,  1.48it/s]
Training:  71%|███████   | 213/300 [02:18<00:57,  1.51it/s]
Training:  71%|███████▏  | 214/300 [02:18<00:56,  1.52it/s]
Training:  72%|███████▏  | 215/300 [02:19<00:55,  1.54it/s]
Training:  72%|███████▏  | 216/300 [02:20<00:54,  1.54it/s]
Training:  72%|███████▏  | 217/300 [02:20<00:53,  1.55it/s]
Training:  73%|███████▎  | 218/300 [02:21<00:52,  1.55it/s]
Training:  73%|███████▎  | 219/300 [02:22<00:52,  1.55it/s]
Training:  73%|███████▎  | 220/300 [02:22<00:51,  1.55it/s]
Training:  74%|███████▎  | 221/300 [02:23<00:51,  1.54it/s]
Training:  74%|███████▍  | 222/300 [02:24<00:50,  1.55it/s]
Training:  74%|███████▍  | 223/300 [02:24<00:49,  1.55it/s]
Training:  75%|███████▍  | 224/300 [02:25<00:49,  1.55it/s]
Training:  75%|███████▌  | 225/300 [02:26<00:48,  1.55it/s]
Training:  75%|███████▌  | 226/300 [02:26<00:47,  1.55it/s]
Training:  76%|███████▌  | 227/300 [02:27<00:46,  1.56it/s]
Training:  76%|███████▌  | 228/300 [02:27<00:46,  1.55it/s]
Training:  76%|███████▋  | 229/300 [02:28<00:45,  1.55it/s]
Training:  77%|███████▋  | 230/300 [02:29<00:44,  1.56it/s]
Training:  77%|███████▋  | 231/300 [02:29<00:44,  1.56it/s]
Training:  77%|███████▋  | 232/300 [02:30<00:43,  1.55it/s]
Training:  78%|███████▊  | 233/300 [02:31<00:43,  1.55it/s]
Training:  78%|███████▊  | 234/300 [02:31<00:42,  1.54it/s]
Training:  78%|███████▊  | 235/300 [02:32<00:42,  1.54it/s]
Training:  79%|███████▊  | 236/300 [02:33<00:41,  1.54it/s]
Training:  79%|███████▉  | 237/300 [02:33<00:40,  1.55it/s]
Training:  79%|███████▉  | 238/300 [02:34<00:39,  1.56it/s]
Training:  80%|███████▉  | 239/300 [02:35<00:39,  1.56it/s]
Training:  80%|████████  | 240/300 [02:35<00:38,  1.56it/s]
Training:  80%|████████  | 241/300 [02:36<00:37,  1.57it/s]
Training:  81%|████████  | 242/300 [02:36<00:37,  1.57it/s]
Training:  81%|████████  | 243/300 [02:37<00:36,  1.56it/s]
Training:  81%|████████▏ | 244/300 [02:38<00:35,  1.56it/s]
Training:  82%|████████▏ | 245/300 [02:38<00:35,  1.55it/s]
Training:  82%|████████▏ | 246/300 [02:39<00:34,  1.54it/s]
Training:  82%|████████▏ | 247/300 [02:40<00:34,  1.55it/s]
Training:  83%|████████▎ | 248/300 [02:40<00:33,  1.54it/s]
Training:  83%|████████▎ | 249/300 [02:41<00:33,  1.54it/s]
Training:  83%|████████▎ | 250/300 [02:42<00:32,  1.55it/s]
Training:  84%|████████▎ | 251/300 [02:42<00:31,  1.56it/s]
Training:  84%|████████▍ | 252/300 [02:43<00:30,  1.56it/s]
Training:  84%|████████▍ | 253/300 [02:44<00:30,  1.56it/s]
Training:  85%|████████▍ | 254/300 [02:44<00:29,  1.56it/s]
Training:  85%|████████▌ | 255/300 [02:45<00:28,  1.56it/s]
Training:  85%|████████▌ | 256/300 [02:45<00:28,  1.56it/s]
Training:  86%|████████▌ | 257/300 [02:46<00:28,  1.52it/s]
Training:  86%|████████▌ | 258/300 [02:47<00:28,  1.48it/s]
Training:  86%|████████▋ | 259/300 [02:48<00:28,  1.44it/s]
Training:  87%|████████▋ | 260/300 [02:48<00:28,  1.42it/s]
Training:  87%|████████▋ | 261/300 [02:49<00:27,  1.40it/s]
Training:  87%|████████▋ | 262/300 [02:50<00:27,  1.39it/s]
Training:  88%|████████▊ | 263/300 [02:51<00:26,  1.40it/s]
Training:  88%|████████▊ | 264/300 [02:51<00:25,  1.39it/s]
Training:  88%|████████▊ | 265/300 [02:52<00:24,  1.42it/s]
Training:  89%|████████▊ | 266/300 [02:53<00:23,  1.45it/s]
Training:  89%|████████▉ | 267/300 [02:53<00:22,  1.48it/s]
Training:  89%|████████▉ | 268/300 [02:54<00:21,  1.49it/s]
Training:  90%|████████▉ | 269/300 [02:55<00:20,  1.49it/s]
Training:  90%|█████████ | 270/300 [02:55<00:19,  1.52it/s]
Training:  90%|█████████ | 271/300 [02:56<00:18,  1.53it/s]
Training:  91%|█████████ | 272/300 [02:56<00:18,  1.53it/s]
Training:  91%|█████████ | 273/300 [02:57<00:17,  1.51it/s]
Training:  91%|█████████▏| 274/300 [02:58<00:17,  1.48it/s]
Training:  92%|█████████▏| 275/300 [02:59<00:16,  1.48it/s]
Training:  92%|█████████▏| 276/300 [02:59<00:16,  1.49it/s]
Training:  92%|█████████▏| 277/300 [03:00<00:15,  1.51it/s]
Training:  93%|█████████▎| 278/300 [03:00<00:14,  1.53it/s]
Training:  93%|█████████▎| 279/300 [03:01<00:13,  1.54it/s]
Training:  93%|█████████▎| 280/300 [03:02<00:12,  1.55it/s]
Training:  94%|█████████▎| 281/300 [03:02<00:12,  1.55it/s]
Training:  94%|█████████▍| 282/300 [03:03<00:11,  1.55it/s]
Training:  94%|█████████▍| 283/300 [03:04<00:10,  1.56it/s]
Training:  95%|█████████▍| 284/300 [03:04<00:10,  1.56it/s]
Training:  95%|█████████▌| 285/300 [03:05<00:09,  1.56it/s]
Training:  95%|█████████▌| 286/300 [03:06<00:09,  1.52it/s]
Training:  96%|█████████▌| 287/300 [03:06<00:08,  1.48it/s]
Training:  96%|█████████▌| 288/300 [03:07<00:08,  1.45it/s]
Training:  96%|█████████▋| 289/300 [03:08<00:07,  1.42it/s]
Training:  97%|█████████▋| 290/300 [03:09<00:06,  1.43it/s]
Training:  97%|█████████▋| 291/300 [03:09<00:06,  1.47it/s]
Training:  97%|█████████▋| 292/300 [03:10<00:05,  1.49it/s]
Training:  98%|█████████▊| 293/300 [03:10<00:04,  1.51it/s]
Training:  98%|█████████▊| 294/300 [03:11<00:03,  1.52it/s]
Training:  98%|█████████▊| 295/300 [03:12<00:03,  1.50it/s]
Training:  99%|█████████▊| 296/300 [03:12<00:02,  1.50it/s]
Training:  99%|█████████▉| 297/300 [03:13<00:01,  1.50it/s]
Training:  99%|█████████▉| 298/300 [03:14<00:01,  1.51it/s]
Training: 100%|█████████▉| 299/300 [03:14<00:00,  1.53it/s]
Training: 100%|██████████| 300/300 [03:15<00:00,  1.54it/s]
Training: 100%|██████████| 300/300 [03:15<00:00,  1.53it/s]
Epoch [10/300], Avg Total Loss: 0.9291, LR: 0.000100
Epoch [20/300], Avg Total Loss: 0.9072, LR: 0.000100
Epoch [30/300], Avg Total Loss: 0.9057, LR: 0.000100
Epoch [40/300], Avg Total Loss: 0.9054, LR: 0.000100
Epoch [50/300], Avg Total Loss: 0.9053, LR: 0.000100
Epoch [60/300], Avg Total Loss: 0.9050, LR: 0.000100
Epoch [70/300], Avg Total Loss: 0.9049, LR: 0.000100
Epoch [80/300], Avg Total Loss: 0.9048, LR: 0.000010
Epoch [90/300], Avg Total Loss: 0.9047, LR: 0.000010
Epoch [100/300], Avg Total Loss: 0.9047, LR: 0.000001
Epoch [110/300], Avg Total Loss: 0.9048, LR: 0.000000
Epoch [120/300], Avg Total Loss: 0.9048, LR: 0.000000
Epoch [130/300], Avg Total Loss: 0.9048, LR: 0.000000
Epoch [140/300], Avg Total Loss: 0.9047, LR: 0.000000
Epoch [150/300], Avg Total Loss: 0.9046, LR: 0.000000
Epoch [160/300], Avg Total Loss: 0.9047, LR: 0.000000
Epoch [170/300], Avg Total Loss: 0.9048, LR: 0.000000
Epoch [180/300], Avg Total Loss: 0.9047, LR: 0.000000
Epoch [190/300], Avg Total Loss: 0.9047, LR: 0.000000
Epoch [200/300], Avg Total Loss: 0.9047, LR: 0.000000
Epoch [210/300], Avg Total Loss: 0.9047, LR: 0.000000
Epoch [220/300], Avg Total Loss: 0.9048, LR: 0.000000
Epoch [230/300], Avg Total Loss: 0.9047, LR: 0.000000
Epoch [240/300], Avg Total Loss: 0.9047, LR: 0.000000
Epoch [250/300], Avg Total Loss: 0.9046, LR: 0.000000
Epoch [260/300], Avg Total Loss: 0.9048, LR: 0.000000
Epoch [270/300], Avg Total Loss: 0.9047, LR: 0.000000
Epoch [280/300], Avg Total Loss: 0.9048, LR: 0.000000
Epoch [290/300], Avg Total Loss: 0.9047, LR: 0.000000
Epoch [300/300], Avg Total Loss: 0.9047, LR: 0.000000

--- Running Analysis for: VanillaAE -  SEED521 TRAIN ONLY ---

Calculating Local Betas (VanillaAE - _seed521_train_only):   0%|          | 0/354 [00:00<?, ?it/s]
                                                                                                  
--- Defining Subgroups Dynamically (Details in Full Analysis) ---

  Note: 'identified_target_ld_orig_name' for specific interaction plots is set to 'Latent0' (from LD of largest dynamic subgroup: 'Local 'Latent0' Coeff > Global UCI (1.331)' with size 31).

  Calculating RMSE comparison for 2 subgroup configuration(s):
Not the main method, detailed plots are skipped.

--- Running Analysis for: VanillaAE -  SEED521 COMBINED ---

Calculating Local Betas (VanillaAE - _seed521_combined):   0%|          | 0/443 [00:00<?, ?it/s]
                                                                                                
--- Defining Subgroups Dynamically (Details in Full Analysis) ---

  Note: 'identified_target_ld_orig_name' for specific interaction plots is set to 'Latent2' (from LD of largest dynamic subgroup: 'Local 'Latent2' Coeff > Global UCI (-0.568)' with size 59).

  Calculating RMSE comparison for 2 subgroup configuration(s):
Not the main method, detailed plots are skipped.

Performing PCA for seed 521...

--- Running Analysis for: PCA -  SEED521 TRAIN ONLY ---

--- Defining Subgroups Dynamically (Details in Full Analysis) ---
  No candidate dynamic subgroups found (e.g., all CIs NaN, no local coeffs outside CIs, or none met min size 10).
Skipping RMSE comparison (Method is PCA).
Skipping RMSE comparison (Local intercepts series is all NaN).
Not the main method, detailed plots are skipped.

--- Running Analysis for: PCA -  SEED521 COMBINED ---

--- Defining Subgroups Dynamically (Details in Full Analysis) ---
  No candidate dynamic subgroups found (e.g., all CIs NaN, no local coeffs outside CIs, or none met min size 10).
Skipping RMSE comparison (Method is PCA).
Skipping RMSE comparison (Local intercepts series is all NaN).
Not the main method, detailed plots are skipped.

Processing Seed 2/15: 737
Random seed set to 737 for reproducibility.
Successfully loaded data from data/processed/prevent_direct_train_data.csv. Shape: (443, 78)
Filtered out non-numeric columns: ['CENTER', 'PID', 'VISIT']
No 'train' column found. Creating 80/20 train/test split with seed 737...
Training CompositeAE for seed 737...

Training:   0%|          | 0/300 [00:00<?, ?it/s]
Training:   0%|          | 1/300 [00:00<03:27,  1.44it/s]
Training:   1%|          | 2/300 [00:01<03:23,  1.47it/s]
Training:   1%|          | 3/300 [00:02<03:22,  1.47it/s]
Training:   1%|▏         | 4/300 [00:02<03:27,  1.43it/s]
Training:   2%|▏         | 5/300 [00:03<03:23,  1.45it/s]
Training:   2%|▏         | 6/300 [00:04<03:19,  1.47it/s]
Training:   2%|▏         | 7/300 [00:04<03:17,  1.48it/s]
Training:   3%|▎         | 8/300 [00:05<03:14,  1.50it/s]
Training:   3%|▎         | 9/300 [00:06<03:13,  1.50it/s]
Training:   3%|▎         | 10/300 [00:06<03:10,  1.52it/s]
Training:   4%|▎         | 11/300 [00:07<03:08,  1.53it/s]
Training:   4%|▍         | 12/300 [00:08<03:07,  1.53it/s]
Training:   4%|▍         | 13/300 [00:08<03:07,  1.53it/s]
Training:   5%|▍         | 14/300 [00:09<03:06,  1.53it/s]
Training:   5%|▌         | 15/300 [00:09<03:05,  1.54it/s]
Training:   5%|▌         | 16/300 [00:10<03:04,  1.54it/s]
Training:   6%|▌         | 17/300 [00:11<03:04,  1.53it/s]
Training:   6%|▌         | 18/300 [00:11<03:06,  1.51it/s]
Training:   6%|▋         | 19/300 [00:12<03:07,  1.50it/s]
Training:   7%|▋         | 20/300 [00:13<03:04,  1.51it/s]
Training:   7%|▋         | 21/300 [00:13<03:03,  1.52it/s]
Training:   7%|▋         | 22/300 [00:14<03:01,  1.54it/s]
Training:   8%|▊         | 23/300 [00:15<02:59,  1.54it/s]
Training:   8%|▊         | 24/300 [00:15<02:58,  1.54it/s]
Training:   8%|▊         | 25/300 [00:16<02:58,  1.54it/s]
Training:   9%|▊         | 26/300 [00:17<02:57,  1.54it/s]
Training:   9%|▉         | 27/300 [00:17<02:58,  1.53it/s]
Training:   9%|▉         | 28/300 [00:18<02:58,  1.52it/s]
Training:  10%|▉         | 29/300 [00:19<02:56,  1.53it/s]
Training:  10%|█         | 30/300 [00:19<02:56,  1.53it/s]
Training:  10%|█         | 31/300 [00:20<02:54,  1.54it/s]
Training:  11%|█         | 32/300 [00:21<02:54,  1.53it/s]
Training:  11%|█         | 33/300 [00:21<02:54,  1.53it/s]
Training:  11%|█▏        | 34/300 [00:22<02:53,  1.53it/s]
Training:  12%|█▏        | 35/300 [00:23<02:51,  1.54it/s]
Training:  12%|█▏        | 36/300 [00:23<02:50,  1.54it/s]
Training:  12%|█▏        | 37/300 [00:24<02:50,  1.54it/s]
Training:  13%|█▎        | 38/300 [00:24<02:50,  1.54it/s]
Training:  13%|█▎        | 39/300 [00:25<02:49,  1.54it/s]
Training:  13%|█▎        | 40/300 [00:26<02:48,  1.54it/s]
Training:  14%|█▎        | 41/300 [00:26<02:47,  1.55it/s]
Training:  14%|█▍        | 42/300 [00:27<02:47,  1.54it/s]
Training:  14%|█▍        | 43/300 [00:28<02:46,  1.54it/s]
Training:  15%|█▍        | 44/300 [00:28<02:48,  1.52it/s]
Training:  15%|█▌        | 45/300 [00:29<02:47,  1.52it/s]
Training:  15%|█▌        | 46/300 [00:30<02:46,  1.53it/s]
Training:  16%|█▌        | 47/300 [00:30<02:44,  1.54it/s]
Training:  16%|█▌        | 48/300 [00:31<02:44,  1.53it/s]
Training:  16%|█▋        | 49/300 [00:32<02:43,  1.54it/s]
Training:  17%|█▋        | 50/300 [00:32<02:46,  1.50it/s]
Training:  17%|█▋        | 51/300 [00:33<02:44,  1.51it/s]
Training:  17%|█▋        | 52/300 [00:34<02:46,  1.49it/s]
Training:  18%|█▊        | 53/300 [00:34<02:47,  1.48it/s]
Training:  18%|█▊        | 54/300 [00:35<02:47,  1.47it/s]
Training:  18%|█▊        | 55/300 [00:36<02:46,  1.47it/s]
Training:  19%|█▊        | 56/300 [00:36<02:44,  1.48it/s]
Training:  19%|█▉        | 57/300 [00:37<02:41,  1.50it/s]
Training:  19%|█▉        | 58/300 [00:38<02:40,  1.51it/s]
Training:  20%|█▉        | 59/300 [00:38<02:38,  1.52it/s]
Training:  20%|██        | 60/300 [00:39<02:40,  1.50it/s]
Training:  20%|██        | 61/300 [00:40<02:43,  1.46it/s]
Training:  21%|██        | 62/300 [00:41<02:47,  1.42it/s]
Training:  21%|██        | 63/300 [00:41<02:44,  1.44it/s]
Training:  21%|██▏       | 64/300 [00:42<02:40,  1.47it/s]
Training:  22%|██▏       | 65/300 [00:43<02:39,  1.48it/s]
Training:  22%|██▏       | 66/300 [00:43<02:36,  1.50it/s]
Training:  22%|██▏       | 67/300 [00:44<02:35,  1.50it/s]
Training:  23%|██▎       | 68/300 [00:45<02:37,  1.47it/s]
Training:  23%|██▎       | 69/300 [00:45<02:36,  1.48it/s]
Training:  23%|██▎       | 70/300 [00:46<02:33,  1.49it/s]
Training:  24%|██▎       | 71/300 [00:47<02:33,  1.50it/s]
Training:  24%|██▍       | 72/300 [00:47<02:34,  1.47it/s]
Training:  24%|██▍       | 73/300 [00:48<02:37,  1.44it/s]
Training:  25%|██▍       | 74/300 [00:49<02:39,  1.42it/s]
Training:  25%|██▌       | 75/300 [00:49<02:38,  1.42it/s]
Training:  25%|██▌       | 76/300 [00:50<02:37,  1.42it/s]
Training:  26%|██▌       | 77/300 [00:51<02:35,  1.43it/s]
Training:  26%|██▌       | 78/300 [00:51<02:31,  1.47it/s]
Training:  26%|██▋       | 79/300 [00:52<02:28,  1.49it/s]
Training:  27%|██▋       | 80/300 [00:53<02:26,  1.51it/s]
Training:  27%|██▋       | 81/300 [00:53<02:23,  1.52it/s]
Training:  27%|██▋       | 82/300 [00:54<02:23,  1.52it/s]
Training:  28%|██▊       | 83/300 [00:55<02:22,  1.53it/s]
Training:  28%|██▊       | 84/300 [00:55<02:20,  1.54it/s]
Training:  28%|██▊       | 85/300 [00:56<02:19,  1.54it/s]
Training:  29%|██▊       | 86/300 [00:57<02:18,  1.54it/s]
Training:  29%|██▉       | 87/300 [00:57<02:18,  1.54it/s]
Training:  29%|██▉       | 88/300 [00:58<02:17,  1.54it/s]
Training:  30%|██▉       | 89/300 [00:59<02:17,  1.53it/s]
Training:  30%|███       | 90/300 [00:59<02:17,  1.53it/s]
Training:  30%|███       | 91/300 [01:00<02:16,  1.53it/s]
Training:  31%|███       | 92/300 [01:01<02:16,  1.53it/s]
Training:  31%|███       | 93/300 [01:01<02:16,  1.51it/s]
Training:  31%|███▏      | 94/300 [01:02<02:15,  1.52it/s]
Training:  32%|███▏      | 95/300 [01:02<02:14,  1.53it/s]
Training:  32%|███▏      | 96/300 [01:03<02:15,  1.50it/s]
Training:  32%|███▏      | 97/300 [01:04<02:17,  1.47it/s]
Training:  33%|███▎      | 98/300 [01:05<02:18,  1.46it/s]
Training:  33%|███▎      | 99/300 [01:05<02:15,  1.48it/s]
Training:  33%|███▎      | 100/300 [01:06<02:13,  1.50it/s]
Training:  34%|███▎      | 101/300 [01:07<02:11,  1.51it/s]
Training:  34%|███▍      | 102/300 [01:07<02:10,  1.52it/s]
Training:  34%|███▍      | 103/300 [01:08<02:08,  1.53it/s]
Training:  35%|███▍      | 104/300 [01:08<02:07,  1.54it/s]
Training:  35%|███▌      | 105/300 [01:09<02:05,  1.55it/s]
Training:  35%|███▌      | 106/300 [01:10<02:05,  1.55it/s]
Training:  36%|███▌      | 107/300 [01:10<02:04,  1.55it/s]
Training:  36%|███▌      | 108/300 [01:11<02:06,  1.52it/s]
Training:  36%|███▋      | 109/300 [01:12<02:05,  1.52it/s]
Training:  37%|███▋      | 110/300 [01:12<02:09,  1.47it/s]
Training:  37%|███▋      | 111/300 [01:13<02:08,  1.47it/s]
Training:  37%|███▋      | 112/300 [01:14<02:09,  1.45it/s]
Training:  38%|███▊      | 113/300 [01:15<02:07,  1.47it/s]
Training:  38%|███▊      | 114/300 [01:15<02:06,  1.47it/s]
Training:  38%|███▊      | 115/300 [01:16<02:07,  1.45it/s]
Training:  39%|███▊      | 116/300 [01:17<02:07,  1.45it/s]
Training:  39%|███▉      | 117/300 [01:17<02:04,  1.47it/s]
Training:  39%|███▉      | 118/300 [01:18<02:03,  1.48it/s]
Training:  40%|███▉      | 119/300 [01:19<02:04,  1.45it/s]
Training:  40%|████      | 120/300 [01:19<02:02,  1.46it/s]
Training:  40%|████      | 121/300 [01:20<02:00,  1.49it/s]
Training:  41%|████      | 122/300 [01:21<01:58,  1.51it/s]
Training:  41%|████      | 123/300 [01:21<01:56,  1.52it/s]
Training:  41%|████▏     | 124/300 [01:22<01:56,  1.52it/s]
Training:  42%|████▏     | 125/300 [01:23<01:57,  1.49it/s]
Training:  42%|████▏     | 126/300 [01:23<01:56,  1.50it/s]
Training:  42%|████▏     | 127/300 [01:24<01:55,  1.49it/s]
Training:  43%|████▎     | 128/300 [01:25<01:54,  1.50it/s]
Training:  43%|████▎     | 129/300 [01:25<01:53,  1.51it/s]
Training:  43%|████▎     | 130/300 [01:26<01:52,  1.51it/s]
Training:  44%|████▎     | 131/300 [01:27<01:51,  1.51it/s]
Training:  44%|████▍     | 132/300 [01:27<01:50,  1.51it/s]
Training:  44%|████▍     | 133/300 [01:28<01:50,  1.51it/s]
Training:  45%|████▍     | 134/300 [01:29<01:50,  1.50it/s]
Training:  45%|████▌     | 135/300 [01:29<01:52,  1.46it/s]
Training:  45%|████▌     | 136/300 [01:30<01:52,  1.45it/s]
Training:  46%|████▌     | 137/300 [01:31<01:50,  1.48it/s]
Training:  46%|████▌     | 138/300 [01:31<01:48,  1.49it/s]
Training:  46%|████▋     | 139/300 [01:32<01:46,  1.51it/s]
Training:  47%|████▋     | 140/300 [01:33<01:45,  1.52it/s]
Training:  47%|████▋     | 141/300 [01:33<01:44,  1.53it/s]
Training:  47%|████▋     | 142/300 [01:34<01:42,  1.54it/s]
Training:  48%|████▊     | 143/300 [01:35<01:42,  1.53it/s]
Training:  48%|████▊     | 144/300 [01:35<01:43,  1.51it/s]
Training:  48%|████▊     | 145/300 [01:36<01:42,  1.51it/s]
Training:  49%|████▊     | 146/300 [01:37<01:44,  1.47it/s]
Training:  49%|████▉     | 147/300 [01:37<01:46,  1.44it/s]
Training:  49%|████▉     | 148/300 [01:38<01:44,  1.46it/s]
Training:  50%|████▉     | 149/300 [01:39<01:41,  1.48it/s]
Training:  50%|█████     | 150/300 [01:39<01:40,  1.49it/s]
Training:  50%|█████     | 151/300 [01:40<01:38,  1.51it/s]
Training:  51%|█████     | 152/300 [01:41<01:36,  1.53it/s]
Training:  51%|█████     | 153/300 [01:41<01:35,  1.54it/s]
Training:  51%|█████▏    | 154/300 [01:42<01:34,  1.54it/s]
Training:  52%|█████▏    | 155/300 [01:43<01:37,  1.49it/s]
Training:  52%|█████▏    | 156/300 [01:43<01:38,  1.46it/s]
Training:  52%|█████▏    | 157/300 [01:44<01:38,  1.45it/s]
Training:  53%|█████▎    | 158/300 [01:45<01:39,  1.43it/s]
Training:  53%|█████▎    | 159/300 [01:45<01:38,  1.43it/s]
Training:  53%|█████▎    | 160/300 [01:46<01:35,  1.46it/s]
Training:  54%|█████▎    | 161/300 [01:47<01:33,  1.49it/s]
Training:  54%|█████▍    | 162/300 [01:47<01:31,  1.51it/s]
Training:  54%|█████▍    | 163/300 [01:48<01:29,  1.53it/s]
Training:  55%|█████▍    | 164/300 [01:49<01:28,  1.54it/s]
Training:  55%|█████▌    | 165/300 [01:49<01:27,  1.55it/s]
Training:  55%|█████▌    | 166/300 [01:50<01:28,  1.52it/s]
Training:  56%|█████▌    | 167/300 [01:51<01:29,  1.49it/s]
Training:  56%|█████▌    | 168/300 [01:51<01:29,  1.47it/s]
Training:  56%|█████▋    | 169/300 [01:52<01:28,  1.48it/s]
Training:  57%|█████▋    | 170/300 [01:53<01:27,  1.48it/s]
Training:  57%|█████▋    | 171/300 [01:53<01:25,  1.50it/s]
Training:  57%|█████▋    | 172/300 [01:54<01:24,  1.52it/s]
Training:  58%|█████▊    | 173/300 [01:55<01:23,  1.52it/s]
Training:  58%|█████▊    | 174/300 [01:55<01:22,  1.52it/s]
Training:  58%|█████▊    | 175/300 [01:56<01:22,  1.51it/s]
Training:  59%|█████▊    | 176/300 [01:57<01:21,  1.51it/s]
Training:  59%|█████▉    | 177/300 [01:57<01:24,  1.46it/s]
Training:  59%|█████▉    | 178/300 [01:58<01:25,  1.42it/s]
Training:  60%|█████▉    | 179/300 [01:59<01:22,  1.46it/s]
Training:  60%|██████    | 180/300 [01:59<01:20,  1.49it/s]
Training:  60%|██████    | 181/300 [02:00<01:18,  1.51it/s]
Training:  61%|██████    | 182/300 [02:01<01:17,  1.52it/s]
Training:  61%|██████    | 183/300 [02:01<01:16,  1.52it/s]
Training:  61%|██████▏   | 184/300 [02:02<01:16,  1.51it/s]
Training:  62%|██████▏   | 185/300 [02:03<01:15,  1.52it/s]
Training:  62%|██████▏   | 186/300 [02:03<01:17,  1.48it/s]
Training:  62%|██████▏   | 187/300 [02:04<01:17,  1.45it/s]
Training:  63%|██████▎   | 188/300 [02:05<01:16,  1.47it/s]
Training:  63%|██████▎   | 189/300 [02:05<01:14,  1.49it/s]
Training:  63%|██████▎   | 190/300 [02:06<01:14,  1.48it/s]
Training:  64%|██████▎   | 191/300 [02:07<01:13,  1.48it/s]
Training:  64%|██████▍   | 192/300 [02:07<01:13,  1.47it/s]
Training:  64%|██████▍   | 193/300 [02:08<01:11,  1.50it/s]
Training:  65%|██████▍   | 194/300 [02:09<01:10,  1.51it/s]
Training:  65%|██████▌   | 195/300 [02:09<01:09,  1.52it/s]
Training:  65%|██████▌   | 196/300 [02:10<01:08,  1.52it/s]
Training:  66%|██████▌   | 197/300 [02:11<01:07,  1.53it/s]
Training:  66%|██████▌   | 198/300 [02:11<01:06,  1.53it/s]
Training:  66%|██████▋   | 199/300 [02:12<01:06,  1.52it/s]
Training:  67%|██████▋   | 200/300 [02:13<01:06,  1.51it/s]
Training:  67%|██████▋   | 201/300 [02:13<01:05,  1.52it/s]
Training:  67%|██████▋   | 202/300 [02:14<01:04,  1.52it/s]
Training:  68%|██████▊   | 203/300 [02:15<01:03,  1.53it/s]
Training:  68%|██████▊   | 204/300 [02:15<01:02,  1.55it/s]
Training:  68%|██████▊   | 205/300 [02:16<01:01,  1.54it/s]
Training:  69%|██████▊   | 206/300 [02:17<01:00,  1.55it/s]
Training:  69%|██████▉   | 207/300 [02:17<01:00,  1.55it/s]
Training:  69%|██████▉   | 208/300 [02:18<00:59,  1.55it/s]
Training:  70%|██████▉   | 209/300 [02:19<00:58,  1.55it/s]
Training:  70%|███████   | 210/300 [02:19<00:58,  1.55it/s]
Training:  70%|███████   | 211/300 [02:20<00:57,  1.55it/s]
Training:  71%|███████   | 212/300 [02:20<00:56,  1.55it/s]
Training:  71%|███████   | 213/300 [02:21<00:55,  1.55it/s]
Training:  71%|███████▏  | 214/300 [02:22<00:55,  1.56it/s]
Training:  72%|███████▏  | 215/300 [02:22<00:54,  1.56it/s]
Training:  72%|███████▏  | 216/300 [02:23<00:53,  1.56it/s]
Training:  72%|███████▏  | 217/300 [02:24<00:53,  1.56it/s]
Training:  73%|███████▎  | 218/300 [02:24<00:53,  1.54it/s]
Training:  73%|███████▎  | 219/300 [02:25<00:53,  1.50it/s]
Training:  73%|███████▎  | 220/300 [02:26<00:54,  1.48it/s]
Training:  74%|███████▎  | 221/300 [02:26<00:52,  1.50it/s]
Training:  74%|███████▍  | 222/300 [02:27<00:51,  1.51it/s]
Training:  74%|███████▍  | 223/300 [02:28<00:51,  1.51it/s]
Training:  75%|███████▍  | 224/300 [02:28<00:50,  1.51it/s]
Training:  75%|███████▌  | 225/300 [02:29<00:49,  1.51it/s]
Training:  75%|███████▌  | 226/300 [02:30<00:48,  1.51it/s]
Training:  76%|███████▌  | 227/300 [02:30<00:48,  1.51it/s]
Training:  76%|███████▌  | 228/300 [02:31<00:49,  1.45it/s]
Training:  76%|███████▋  | 229/300 [02:32<00:49,  1.43it/s]
Training:  77%|███████▋  | 230/300 [02:32<00:47,  1.46it/s]
Training:  77%|███████▋  | 231/300 [02:33<00:46,  1.48it/s]
Training:  77%|███████▋  | 232/300 [02:34<00:45,  1.50it/s]
Training:  78%|███████▊  | 233/300 [02:34<00:43,  1.52it/s]
Training:  78%|███████▊  | 234/300 [02:35<00:43,  1.53it/s]
Training:  78%|███████▊  | 235/300 [02:36<00:42,  1.54it/s]
Training:  79%|███████▊  | 236/300 [02:36<00:41,  1.55it/s]
Training:  79%|███████▉  | 237/300 [02:37<00:41,  1.53it/s]
Training:  79%|███████▉  | 238/300 [02:38<00:40,  1.53it/s]
Training:  80%|███████▉  | 239/300 [02:38<00:41,  1.48it/s]
Training:  80%|████████  | 240/300 [02:39<00:41,  1.45it/s]
Training:  80%|████████  | 241/300 [02:40<00:40,  1.46it/s]
Training:  81%|████████  | 242/300 [02:40<00:38,  1.49it/s]
Training:  81%|████████  | 243/300 [02:41<00:37,  1.51it/s]
Training:  81%|████████▏ | 244/300 [02:42<00:36,  1.53it/s]
Training:  82%|████████▏ | 245/300 [02:42<00:35,  1.55it/s]
Training:  82%|████████▏ | 246/300 [02:43<00:34,  1.56it/s]
Training:  82%|████████▏ | 247/300 [02:44<00:33,  1.56it/s]
Training:  83%|████████▎ | 248/300 [02:44<00:33,  1.56it/s]
Training:  83%|████████▎ | 249/300 [02:45<00:33,  1.53it/s]
Training:  83%|████████▎ | 250/300 [02:46<00:33,  1.51it/s]
Training:  84%|████████▎ | 251/300 [02:46<00:33,  1.48it/s]
Training:  84%|████████▍ | 252/300 [02:47<00:32,  1.46it/s]
Training:  84%|████████▍ | 253/300 [02:48<00:32,  1.45it/s]
Training:  85%|████████▍ | 254/300 [02:48<00:31,  1.45it/s]
Training:  85%|████████▌ | 255/300 [02:49<00:30,  1.47it/s]
Training:  85%|████████▌ | 256/300 [02:50<00:29,  1.50it/s]
Training:  86%|████████▌ | 257/300 [02:50<00:28,  1.52it/s]
Training:  86%|████████▌ | 258/300 [02:51<00:27,  1.53it/s]
Training:  86%|████████▋ | 259/300 [02:52<00:26,  1.53it/s]
Training:  87%|████████▋ | 260/300 [02:52<00:26,  1.53it/s]
Training:  87%|████████▋ | 261/300 [02:53<00:25,  1.51it/s]
Training:  87%|████████▋ | 262/300 [02:54<00:25,  1.50it/s]
Training:  88%|████████▊ | 263/300 [02:54<00:24,  1.49it/s]
Training:  88%|████████▊ | 264/300 [02:55<00:23,  1.51it/s]
Training:  88%|████████▊ | 265/300 [02:56<00:22,  1.53it/s]
Training:  89%|████████▊ | 266/300 [02:56<00:22,  1.54it/s]
Training:  89%|████████▉ | 267/300 [02:57<00:21,  1.54it/s]
Training:  89%|████████▉ | 268/300 [02:58<00:20,  1.54it/s]
Training:  90%|████████▉ | 269/300 [02:58<00:20,  1.53it/s]
Training:  90%|█████████ | 270/300 [02:59<00:19,  1.52it/s]
Training:  90%|█████████ | 271/300 [03:00<00:19,  1.52it/s]
Training:  91%|█████████ | 272/300 [03:00<00:18,  1.52it/s]
Training:  91%|█████████ | 273/300 [03:01<00:17,  1.53it/s]
Training:  91%|█████████▏| 274/300 [03:01<00:16,  1.54it/s]
Training:  92%|█████████▏| 275/300 [03:02<00:16,  1.54it/s]
Training:  92%|█████████▏| 276/300 [03:03<00:15,  1.55it/s]
Training:  92%|█████████▏| 277/300 [03:03<00:14,  1.55it/s]
Training:  93%|█████████▎| 278/300 [03:04<00:14,  1.56it/s]
Training:  93%|█████████▎| 279/300 [03:05<00:13,  1.56it/s]
Training:  93%|█████████▎| 280/300 [03:05<00:12,  1.56it/s]
Training:  94%|█████████▎| 281/300 [03:06<00:12,  1.55it/s]
Training:  94%|█████████▍| 282/300 [03:07<00:11,  1.55it/s]
Training:  94%|█████████▍| 283/300 [03:07<00:10,  1.55it/s]
Training:  95%|█████████▍| 284/300 [03:08<00:10,  1.55it/s]
Training:  95%|█████████▌| 285/300 [03:09<00:09,  1.55it/s]
Training:  95%|█████████▌| 286/300 [03:09<00:09,  1.54it/s]
Training:  96%|█████████▌| 287/300 [03:10<00:08,  1.55it/s]
Training:  96%|█████████▌| 288/300 [03:10<00:07,  1.55it/s]
Training:  96%|█████████▋| 289/300 [03:11<00:07,  1.56it/s]
Training:  97%|█████████▋| 290/300 [03:12<00:06,  1.54it/s]
Training:  97%|█████████▋| 291/300 [03:12<00:05,  1.55it/s]
Training:  97%|█████████▋| 292/300 [03:13<00:05,  1.55it/s]
Training:  98%|█████████▊| 293/300 [03:14<00:04,  1.55it/s]
Training:  98%|█████████▊| 294/300 [03:14<00:03,  1.55it/s]
Training:  98%|█████████▊| 295/300 [03:15<00:03,  1.55it/s]
Training:  99%|█████████▊| 296/300 [03:16<00:02,  1.55it/s]
Training:  99%|█████████▉| 297/300 [03:16<00:01,  1.55it/s]
Training:  99%|█████████▉| 298/300 [03:17<00:01,  1.55it/s]
Training: 100%|█████████▉| 299/300 [03:18<00:00,  1.55it/s]
Training: 100%|██████████| 300/300 [03:18<00:00,  1.55it/s]
Training: 100%|██████████| 300/300 [03:18<00:00,  1.51it/s]
Epoch [10/300], Avg Total Loss: 1.1194, LR: 0.000100
Epoch [20/300], Avg Total Loss: 1.1031, LR: 0.000100
Epoch [30/300], Avg Total Loss: 1.0923, LR: 0.000100
Epoch [40/300], Avg Total Loss: 1.0842, LR: 0.000100
Epoch [50/300], Avg Total Loss: 1.0786, LR: 0.000100
Epoch [60/300], Avg Total Loss: 1.0745, LR: 0.000100
Epoch [70/300], Avg Total Loss: 1.0713, LR: 0.000100
Epoch [80/300], Avg Total Loss: 1.0698, LR: 0.000100
Epoch [90/300], Avg Total Loss: 1.0672, LR: 0.000100
Epoch [100/300], Avg Total Loss: 1.0663, LR: 0.000100
Epoch [110/300], Avg Total Loss: 1.0654, LR: 0.000100
Epoch [120/300], Avg Total Loss: 1.0645, LR: 0.000100
Epoch [130/300], Avg Total Loss: 1.0631, LR: 0.000100
Epoch [140/300], Avg Total Loss: 1.0618, LR: 0.000010
Epoch [150/300], Avg Total Loss: 1.0613, LR: 0.000010
Epoch [160/300], Avg Total Loss: 1.0618, LR: 0.000001
Epoch [170/300], Avg Total Loss: 1.0616, LR: 0.000001
Epoch [180/300], Avg Total Loss: 1.0614, LR: 0.000000
Epoch [190/300], Avg Total Loss: 1.0620, LR: 0.000000
Epoch [200/300], Avg Total Loss: 1.0619, LR: 0.000000
Epoch [210/300], Avg Total Loss: 1.0621, LR: 0.000000
Epoch [220/300], Avg Total Loss: 1.0615, LR: 0.000000
Epoch [230/300], Avg Total Loss: 1.0616, LR: 0.000000
Epoch [240/300], Avg Total Loss: 1.0615, LR: 0.000000
Epoch [250/300], Avg Total Loss: 1.0609, LR: 0.000000
Epoch [260/300], Avg Total Loss: 1.0612, LR: 0.000000
Epoch [270/300], Avg Total Loss: 1.0614, LR: 0.000000
Epoch [280/300], Avg Total Loss: 1.0613, LR: 0.000000
Epoch [290/300], Avg Total Loss: 1.0616, LR: 0.000000
Epoch [300/300], Avg Total Loss: 1.0616, LR: 0.000000

--- Running Analysis for: CompositeAE -  SEED737 TRAIN ONLY ---

Calculating Local Betas (CompositeAE - _seed737_train_only):   0%|          | 0/354 [00:00<?, ?it/s]
                                                                                                    
--- Defining Subgroups Dynamically (Details in Full Analysis) ---

  Note: 'identified_target_ld_orig_name' for specific interaction plots is set to 'Latent1' (from LD of largest dynamic subgroup: 'Local 'Latent1' Coeff < Global LCI (-0.295)' with size 185).

  Calculating RMSE comparison for 7 subgroup configuration(s):
Not the main method, detailed plots are skipped.

--- Running Analysis for: CompositeAE -  SEED737 COMBINED ---

Calculating Local Betas (CompositeAE - _seed737_combined):   0%|          | 0/443 [00:00<?, ?it/s]
                                                                                                  
--- Defining Subgroups Dynamically (Details in Full Analysis) ---

  Note: 'identified_target_ld_orig_name' for specific interaction plots is set to 'Latent1' (from LD of largest dynamic subgroup: 'Local 'Latent1' Coeff < Global LCI (-0.273)' with size 148).

  Calculating RMSE comparison for 6 subgroup configuration(s):
Not the main method, detailed plots are skipped.

Training VanillaAE for seed 737...
Training VanillaAE for seed 737...

Training:   0%|          | 0/300 [00:00<?, ?it/s]
Training:   0%|          | 1/300 [00:00<03:13,  1.54it/s]
Training:   1%|          | 2/300 [00:01<03:11,  1.55it/s]
Training:   1%|          | 3/300 [00:01<03:10,  1.56it/s]
Training:   1%|▏         | 4/300 [00:02<03:10,  1.56it/s]
Training:   2%|▏         | 5/300 [00:03<03:13,  1.52it/s]
Training:   2%|▏         | 6/300 [00:03<03:19,  1.47it/s]
Training:   2%|▏         | 7/300 [00:04<03:23,  1.44it/s]
Training:   3%|▎         | 8/300 [00:05<03:24,  1.43it/s]
Training:   3%|▎         | 9/300 [00:06<03:21,  1.44it/s]
Training:   3%|▎         | 10/300 [00:06<03:21,  1.44it/s]
Training:   4%|▎         | 11/300 [00:07<03:23,  1.42it/s]
Training:   4%|▍         | 12/300 [00:08<03:21,  1.43it/s]
Training:   4%|▍         | 13/300 [00:08<03:22,  1.42it/s]
Training:   5%|▍         | 14/300 [00:09<03:23,  1.41it/s]
Training:   5%|▌         | 15/300 [00:10<03:23,  1.40it/s]
Training:   5%|▌         | 16/300 [00:11<03:23,  1.39it/s]
Training:   6%|▌         | 17/300 [00:11<03:20,  1.41it/s]
Training:   6%|▌         | 18/300 [00:12<03:20,  1.40it/s]
Training:   6%|▋         | 19/300 [00:13<03:16,  1.43it/s]
Training:   7%|▋         | 20/300 [00:13<03:11,  1.46it/s]
Training:   7%|▋         | 21/300 [00:14<03:07,  1.49it/s]
Training:   7%|▋         | 22/300 [00:15<03:05,  1.50it/s]
Training:   8%|▊         | 23/300 [00:15<03:03,  1.51it/s]
Training:   8%|▊         | 24/300 [00:16<03:01,  1.52it/s]
Training:   8%|▊         | 25/300 [00:17<03:00,  1.53it/s]
Training:   9%|▊         | 26/300 [00:17<02:58,  1.54it/s]
Training:   9%|▉         | 27/300 [00:18<02:57,  1.54it/s]
Training:   9%|▉         | 28/300 [00:18<02:55,  1.55it/s]
Training:  10%|▉         | 29/300 [00:19<02:54,  1.55it/s]
Training:  10%|█         | 30/300 [00:20<02:53,  1.56it/s]
Training:  10%|█         | 31/300 [00:20<02:52,  1.56it/s]
Training:  11%|█         | 32/300 [00:21<02:52,  1.56it/s]
Training:  11%|█         | 33/300 [00:22<02:52,  1.55it/s]
Training:  11%|█▏        | 34/300 [00:22<02:52,  1.55it/s]
Training:  12%|█▏        | 35/300 [00:23<02:52,  1.54it/s]
Training:  12%|█▏        | 36/300 [00:24<02:51,  1.54it/s]
Training:  12%|█▏        | 37/300 [00:24<02:51,  1.53it/s]
Training:  13%|█▎        | 38/300 [00:25<02:50,  1.53it/s]
Training:  13%|█▎        | 39/300 [00:26<02:49,  1.54it/s]
Training:  13%|█▎        | 40/300 [00:26<02:47,  1.55it/s]
Training:  14%|█▎        | 41/300 [00:27<02:46,  1.56it/s]
Training:  14%|█▍        | 42/300 [00:28<02:45,  1.56it/s]
Training:  14%|█▍        | 43/300 [00:28<02:44,  1.56it/s]
Training:  15%|█▍        | 44/300 [00:29<02:44,  1.56it/s]
Training:  15%|█▌        | 45/300 [00:29<02:44,  1.55it/s]
Training:  15%|█▌        | 46/300 [00:30<02:44,  1.55it/s]
Training:  16%|█▌        | 47/300 [00:31<02:43,  1.55it/s]
Training:  16%|█▌        | 48/300 [00:31<02:43,  1.54it/s]
Training:  16%|█▋        | 49/300 [00:32<02:43,  1.53it/s]
Training:  17%|█▋        | 50/300 [00:33<02:43,  1.53it/s]
Training:  17%|█▋        | 51/300 [00:33<02:42,  1.53it/s]
Training:  17%|█▋        | 52/300 [00:34<02:41,  1.54it/s]
Training:  18%|█▊        | 53/300 [00:35<02:40,  1.54it/s]
Training:  18%|█▊        | 54/300 [00:35<02:39,  1.55it/s]
Training:  18%|█▊        | 55/300 [00:36<02:37,  1.55it/s]
Training:  19%|█▊        | 56/300 [00:37<02:37,  1.55it/s]
Training:  19%|█▉        | 57/300 [00:37<02:36,  1.55it/s]
Training:  19%|█▉        | 58/300 [00:38<02:35,  1.55it/s]
Training:  20%|█▉        | 59/300 [00:39<02:35,  1.55it/s]
Training:  20%|██        | 60/300 [00:39<02:35,  1.54it/s]
Training:  20%|██        | 61/300 [00:40<02:34,  1.54it/s]
Training:  21%|██        | 62/300 [00:40<02:34,  1.54it/s]
Training:  21%|██        | 63/300 [00:41<02:33,  1.55it/s]
Training:  21%|██▏       | 64/300 [00:42<02:32,  1.55it/s]
Training:  22%|██▏       | 65/300 [00:42<02:31,  1.55it/s]
Training:  22%|██▏       | 66/300 [00:43<02:30,  1.56it/s]
Training:  22%|██▏       | 67/300 [00:44<02:29,  1.56it/s]
Training:  23%|██▎       | 68/300 [00:44<02:29,  1.55it/s]
Training:  23%|██▎       | 69/300 [00:45<02:29,  1.55it/s]
Training:  23%|██▎       | 70/300 [00:46<02:28,  1.55it/s]
Training:  24%|██▎       | 71/300 [00:46<02:27,  1.55it/s]
Training:  24%|██▍       | 72/300 [00:47<02:26,  1.55it/s]
Training:  24%|██▍       | 73/300 [00:48<02:26,  1.54it/s]
Training:  25%|██▍       | 74/300 [00:48<02:26,  1.54it/s]
Training:  25%|██▌       | 75/300 [00:49<02:25,  1.55it/s]
Training:  25%|██▌       | 76/300 [00:50<02:24,  1.55it/s]
Training:  26%|██▌       | 77/300 [00:50<02:23,  1.55it/s]
Training:  26%|██▌       | 78/300 [00:51<02:22,  1.55it/s]
Training:  26%|██▋       | 79/300 [00:51<02:21,  1.56it/s]
Training:  27%|██▋       | 80/300 [00:52<02:21,  1.55it/s]
Training:  27%|██▋       | 81/300 [00:53<02:21,  1.54it/s]
Training:  27%|██▋       | 82/300 [00:53<02:21,  1.54it/s]
Training:  28%|██▊       | 83/300 [00:54<02:20,  1.55it/s]
Training:  28%|██▊       | 84/300 [00:55<02:19,  1.54it/s]
Training:  28%|██▊       | 85/300 [00:55<02:19,  1.54it/s]
Training:  29%|██▊       | 86/300 [00:56<02:18,  1.54it/s]
Training:  29%|██▉       | 87/300 [00:57<02:17,  1.55it/s]
Training:  29%|██▉       | 88/300 [00:57<02:16,  1.55it/s]
Training:  30%|██▉       | 89/300 [00:58<02:15,  1.55it/s]
Training:  30%|███       | 90/300 [00:59<02:15,  1.55it/s]
Training:  30%|███       | 91/300 [00:59<02:14,  1.56it/s]
Training:  31%|███       | 92/300 [01:00<02:13,  1.56it/s]
Training:  31%|███       | 93/300 [01:00<02:12,  1.56it/s]
Training:  31%|███▏      | 94/300 [01:01<02:12,  1.56it/s]
Training:  32%|███▏      | 95/300 [01:02<02:11,  1.55it/s]
Training:  32%|███▏      | 96/300 [01:02<02:11,  1.55it/s]
Training:  32%|███▏      | 97/300 [01:03<02:10,  1.55it/s]
Training:  33%|███▎      | 98/300 [01:04<02:10,  1.55it/s]
Training:  33%|███▎      | 99/300 [01:04<02:09,  1.55it/s]
Training:  33%|███▎      | 100/300 [01:05<02:08,  1.56it/s]
Training:  34%|███▎      | 101/300 [01:06<02:07,  1.56it/s]
Training:  34%|███▍      | 102/300 [01:06<02:06,  1.56it/s]
Training:  34%|███▍      | 103/300 [01:07<02:06,  1.56it/s]
Training:  35%|███▍      | 104/300 [01:08<02:05,  1.56it/s]
Training:  35%|███▌      | 105/300 [01:08<02:04,  1.56it/s]
Training:  35%|███▌      | 106/300 [01:09<02:04,  1.56it/s]
Training:  36%|███▌      | 107/300 [01:09<02:03,  1.56it/s]
Training:  36%|███▌      | 108/300 [01:10<02:03,  1.56it/s]
Training:  36%|███▋      | 109/300 [01:11<02:03,  1.55it/s]
Training:  37%|███▋      | 110/300 [01:11<02:02,  1.55it/s]
Training:  37%|███▋      | 111/300 [01:12<02:01,  1.55it/s]
Training:  37%|███▋      | 112/300 [01:13<02:02,  1.54it/s]
Training:  38%|███▊      | 113/300 [01:13<02:00,  1.55it/s]
Training:  38%|███▊      | 114/300 [01:14<01:59,  1.55it/s]
Training:  38%|███▊      | 115/300 [01:15<01:59,  1.55it/s]
Training:  39%|███▊      | 116/300 [01:15<01:58,  1.56it/s]
Training:  39%|███▉      | 117/300 [01:16<01:57,  1.56it/s]
Training:  39%|███▉      | 118/300 [01:17<01:56,  1.56it/s]
Training:  40%|███▉      | 119/300 [01:17<01:56,  1.56it/s]
Training:  40%|████      | 120/300 [01:18<01:55,  1.56it/s]
Training:  40%|████      | 121/300 [01:18<01:55,  1.56it/s]
Training:  41%|████      | 122/300 [01:19<01:54,  1.56it/s]
Training:  41%|████      | 123/300 [01:20<01:54,  1.55it/s]
Training:  41%|████▏     | 124/300 [01:20<01:53,  1.55it/s]
Training:  42%|████▏     | 125/300 [01:21<01:52,  1.55it/s]
Training:  42%|████▏     | 126/300 [01:22<01:52,  1.55it/s]
Training:  42%|████▏     | 127/300 [01:22<01:51,  1.55it/s]
Training:  43%|████▎     | 128/300 [01:23<01:50,  1.56it/s]
Training:  43%|████▎     | 129/300 [01:24<01:49,  1.56it/s]
Training:  43%|████▎     | 130/300 [01:24<01:48,  1.56it/s]
Training:  44%|████▎     | 131/300 [01:25<01:48,  1.56it/s]
Training:  44%|████▍     | 132/300 [01:26<01:47,  1.56it/s]
Training:  44%|████▍     | 133/300 [01:26<01:47,  1.56it/s]
Training:  45%|████▍     | 134/300 [01:27<01:46,  1.56it/s]
Training:  45%|████▌     | 135/300 [01:27<01:46,  1.56it/s]
Training:  45%|████▌     | 136/300 [01:28<01:45,  1.55it/s]
Training:  46%|████▌     | 137/300 [01:29<01:45,  1.55it/s]
Training:  46%|████▌     | 138/300 [01:29<01:45,  1.54it/s]
Training:  46%|████▋     | 139/300 [01:30<01:45,  1.53it/s]
Training:  47%|████▋     | 140/300 [01:31<01:44,  1.53it/s]
Training:  47%|████▋     | 141/300 [01:31<01:45,  1.51it/s]
Training:  47%|████▋     | 142/300 [01:32<01:46,  1.49it/s]
Training:  48%|████▊     | 143/300 [01:33<01:48,  1.45it/s]
Training:  48%|████▊     | 144/300 [01:33<01:45,  1.48it/s]
Training:  48%|████▊     | 145/300 [01:34<01:45,  1.47it/s]
Training:  49%|████▊     | 146/300 [01:35<01:43,  1.49it/s]
Training:  49%|████▉     | 147/300 [01:35<01:41,  1.51it/s]
Training:  49%|████▉     | 148/300 [01:36<01:39,  1.52it/s]
Training:  50%|████▉     | 149/300 [01:37<01:38,  1.53it/s]
Training:  50%|█████     | 150/300 [01:37<01:37,  1.54it/s]
Training:  50%|█████     | 151/300 [01:38<01:36,  1.54it/s]
Training:  51%|█████     | 152/300 [01:39<01:36,  1.54it/s]
Training:  51%|█████     | 153/300 [01:39<01:35,  1.54it/s]
Training:  51%|█████▏    | 154/300 [01:40<01:34,  1.54it/s]
Training:  52%|█████▏    | 155/300 [01:41<01:33,  1.55it/s]
Training:  52%|█████▏    | 156/300 [01:41<01:33,  1.54it/s]
Training:  52%|█████▏    | 157/300 [01:42<01:32,  1.54it/s]
Training:  53%|█████▎    | 158/300 [01:43<01:32,  1.54it/s]
Training:  53%|█████▎    | 159/300 [01:43<01:31,  1.54it/s]
Training:  53%|█████▎    | 160/300 [01:44<01:30,  1.54it/s]
Training:  54%|█████▎    | 161/300 [01:45<01:29,  1.55it/s]
Training:  54%|█████▍    | 162/300 [01:45<01:28,  1.55it/s]
Training:  54%|█████▍    | 163/300 [01:46<01:28,  1.55it/s]
Training:  55%|█████▍    | 164/300 [01:46<01:27,  1.55it/s]
Training:  55%|█████▌    | 165/300 [01:47<01:27,  1.55it/s]
Training:  55%|█████▌    | 166/300 [01:48<01:26,  1.55it/s]
Training:  56%|█████▌    | 167/300 [01:48<01:25,  1.55it/s]
Training:  56%|█████▌    | 168/300 [01:49<01:25,  1.55it/s]
Training:  56%|█████▋    | 169/300 [01:50<01:24,  1.55it/s]
Training:  57%|█████▋    | 170/300 [01:50<01:26,  1.51it/s]
Training:  57%|█████▋    | 171/300 [01:51<01:25,  1.52it/s]
Training:  57%|█████▋    | 172/300 [01:52<01:24,  1.52it/s]
Training:  58%|█████▊    | 173/300 [01:52<01:23,  1.52it/s]
Training:  58%|█████▊    | 174/300 [01:53<01:24,  1.49it/s]
Training:  58%|█████▊    | 175/300 [01:54<01:24,  1.49it/s]
Training:  59%|█████▊    | 176/300 [01:54<01:23,  1.48it/s]
Training:  59%|█████▉    | 177/300 [01:55<01:24,  1.46it/s]
Training:  59%|█████▉    | 178/300 [01:56<01:24,  1.45it/s]
Training:  60%|█████▉    | 179/300 [01:57<01:23,  1.45it/s]
Training:  60%|██████    | 180/300 [01:57<01:22,  1.45it/s]
Training:  60%|██████    | 181/300 [01:58<01:22,  1.44it/s]
Training:  61%|██████    | 182/300 [01:59<01:22,  1.44it/s]
Training:  61%|██████    | 183/300 [01:59<01:22,  1.42it/s]
Training:  61%|██████▏   | 184/300 [02:00<01:20,  1.45it/s]
Training:  62%|██████▏   | 185/300 [02:01<01:18,  1.47it/s]
Training:  62%|██████▏   | 186/300 [02:01<01:18,  1.44it/s]
Training:  62%|██████▏   | 187/300 [02:02<01:19,  1.43it/s]
Training:  63%|██████▎   | 188/300 [02:03<01:16,  1.45it/s]
Training:  63%|██████▎   | 189/300 [02:03<01:16,  1.46it/s]
Training:  63%|██████▎   | 190/300 [02:04<01:14,  1.48it/s]
Training:  64%|██████▎   | 191/300 [02:05<01:12,  1.50it/s]
Training:  64%|██████▍   | 192/300 [02:05<01:11,  1.51it/s]
Training:  64%|██████▍   | 193/300 [02:06<01:10,  1.51it/s]
Training:  65%|██████▍   | 194/300 [02:07<01:11,  1.49it/s]
Training:  65%|██████▌   | 195/300 [02:07<01:12,  1.45it/s]
Training:  65%|██████▌   | 196/300 [02:08<01:10,  1.47it/s]
Training:  66%|██████▌   | 197/300 [02:09<01:09,  1.48it/s]
Training:  66%|██████▌   | 198/300 [02:09<01:08,  1.49it/s]
Training:  66%|██████▋   | 199/300 [02:10<01:08,  1.48it/s]
Training:  67%|██████▋   | 200/300 [02:11<01:06,  1.50it/s]
Training:  67%|██████▋   | 201/300 [02:11<01:05,  1.51it/s]
Training:  67%|██████▋   | 202/300 [02:12<01:04,  1.53it/s]
Training:  68%|██████▊   | 203/300 [02:13<01:03,  1.52it/s]
Training:  68%|██████▊   | 204/300 [02:13<01:02,  1.54it/s]
Training:  68%|██████▊   | 205/300 [02:14<01:01,  1.55it/s]
Training:  69%|██████▊   | 206/300 [02:15<01:00,  1.54it/s]
Training:  69%|██████▉   | 207/300 [02:15<01:00,  1.52it/s]
Training:  69%|██████▉   | 208/300 [02:16<01:01,  1.50it/s]
Training:  70%|██████▉   | 209/300 [02:17<01:01,  1.49it/s]
Training:  70%|███████   | 210/300 [02:17<01:02,  1.43it/s]
Training:  70%|███████   | 211/300 [02:18<01:02,  1.42it/s]
Training:  71%|███████   | 212/300 [02:19<01:02,  1.40it/s]
Training:  71%|███████   | 213/300 [02:20<01:01,  1.40it/s]
Training:  71%|███████▏  | 214/300 [02:20<01:01,  1.41it/s]
Training:  72%|███████▏  | 215/300 [02:21<01:01,  1.39it/s]
Training:  72%|███████▏  | 216/300 [02:22<01:00,  1.40it/s]
Training:  72%|███████▏  | 217/300 [02:22<00:59,  1.39it/s]
Training:  73%|███████▎  | 218/300 [02:23<00:57,  1.41it/s]
Training:  73%|███████▎  | 219/300 [02:24<00:55,  1.46it/s]
Training:  73%|███████▎  | 220/300 [02:24<00:53,  1.49it/s]
Training:  74%|███████▎  | 221/300 [02:25<00:52,  1.51it/s]
Training:  74%|███████▍  | 222/300 [02:26<00:51,  1.52it/s]
Training:  74%|███████▍  | 223/300 [02:26<00:51,  1.49it/s]
Training:  75%|███████▍  | 224/300 [02:27<00:51,  1.46it/s]
Training:  75%|███████▌  | 225/300 [02:28<00:52,  1.43it/s]
Training:  75%|███████▌  | 226/300 [02:29<00:51,  1.44it/s]
Training:  76%|███████▌  | 227/300 [02:29<00:50,  1.44it/s]
Training:  76%|███████▌  | 228/300 [02:30<00:49,  1.44it/s]
Training:  76%|███████▋  | 229/300 [02:31<00:49,  1.44it/s]
Training:  77%|███████▋  | 230/300 [02:31<00:48,  1.44it/s]
Training:  77%|███████▋  | 231/300 [02:32<00:48,  1.42it/s]
Training:  77%|███████▋  | 232/300 [02:33<00:47,  1.42it/s]
Training:  78%|███████▊  | 233/300 [02:33<00:46,  1.45it/s]
Training:  78%|███████▊  | 234/300 [02:34<00:44,  1.48it/s]
Training:  78%|███████▊  | 235/300 [02:35<00:43,  1.51it/s]
Training:  79%|███████▊  | 236/300 [02:35<00:42,  1.52it/s]
Training:  79%|███████▉  | 237/300 [02:36<00:41,  1.54it/s]
Training:  79%|███████▉  | 238/300 [02:37<00:40,  1.55it/s]
Training:  80%|███████▉  | 239/300 [02:37<00:39,  1.55it/s]
Training:  80%|████████  | 240/300 [02:38<00:38,  1.55it/s]
Training:  80%|████████  | 241/300 [02:39<00:38,  1.54it/s]
Training:  81%|████████  | 242/300 [02:39<00:38,  1.50it/s]
Training:  81%|████████  | 243/300 [02:40<00:38,  1.50it/s]
Training:  81%|████████▏ | 244/300 [02:41<00:37,  1.50it/s]
Training:  82%|████████▏ | 245/300 [02:41<00:37,  1.48it/s]
Training:  82%|████████▏ | 246/300 [02:42<00:37,  1.45it/s]
Training:  82%|████████▏ | 247/300 [02:43<00:36,  1.44it/s]
Training:  83%|████████▎ | 248/300 [02:43<00:35,  1.45it/s]
Training:  83%|████████▎ | 249/300 [02:44<00:34,  1.46it/s]
Training:  83%|████████▎ | 250/300 [02:45<00:34,  1.45it/s]
Training:  84%|████████▎ | 251/300 [02:45<00:33,  1.44it/s]
Training:  84%|████████▍ | 252/300 [02:46<00:32,  1.46it/s]
Training:  84%|████████▍ | 253/300 [02:47<00:31,  1.48it/s]
Training:  85%|████████▍ | 254/300 [02:47<00:30,  1.49it/s]
Training:  85%|████████▌ | 255/300 [02:48<00:29,  1.51it/s]
Training:  85%|████████▌ | 256/300 [02:49<00:28,  1.53it/s]
Training:  86%|████████▌ | 257/300 [02:49<00:27,  1.54it/s]
Training:  86%|████████▌ | 258/300 [02:50<00:27,  1.55it/s]
Training:  86%|████████▋ | 259/300 [02:51<00:26,  1.54it/s]
Training:  87%|████████▋ | 260/300 [02:51<00:26,  1.50it/s]
Training:  87%|████████▋ | 261/300 [02:52<00:26,  1.48it/s]
Training:  87%|████████▋ | 262/300 [02:53<00:25,  1.48it/s]
Training:  88%|████████▊ | 263/300 [02:53<00:24,  1.50it/s]
Training:  88%|████████▊ | 264/300 [02:54<00:23,  1.51it/s]
Training:  88%|████████▊ | 265/300 [02:55<00:22,  1.52it/s]
Training:  89%|████████▊ | 266/300 [02:55<00:22,  1.53it/s]
Training:  89%|████████▉ | 267/300 [02:56<00:21,  1.54it/s]
Training:  89%|████████▉ | 268/300 [02:57<00:20,  1.54it/s]
Training:  90%|████████▉ | 269/300 [02:57<00:20,  1.55it/s]
Training:  90%|█████████ | 270/300 [02:58<00:19,  1.55it/s]
Training:  90%|█████████ | 271/300 [02:59<00:18,  1.55it/s]
Training:  91%|█████████ | 272/300 [02:59<00:18,  1.55it/s]
Training:  91%|█████████ | 273/300 [03:00<00:17,  1.55it/s]
Training:  91%|█████████▏| 274/300 [03:01<00:16,  1.55it/s]
Training:  92%|█████████▏| 275/300 [03:01<00:16,  1.55it/s]
Training:  92%|█████████▏| 276/300 [03:02<00:15,  1.55it/s]
Training:  92%|█████████▏| 277/300 [03:02<00:14,  1.54it/s]
Training:  93%|█████████▎| 278/300 [03:03<00:14,  1.55it/s]
Training:  93%|█████████▎| 279/300 [03:04<00:13,  1.55it/s]
Training:  93%|█████████▎| 280/300 [03:04<00:12,  1.54it/s]
Training:  94%|█████████▎| 281/300 [03:05<00:12,  1.54it/s]
Training:  94%|█████████▍| 282/300 [03:06<00:11,  1.55it/s]
Training:  94%|█████████▍| 283/300 [03:06<00:10,  1.55it/s]
Training:  95%|█████████▍| 284/300 [03:07<00:10,  1.56it/s]
Training:  95%|█████████▌| 285/300 [03:08<00:09,  1.55it/s]
Training:  95%|█████████▌| 286/300 [03:08<00:09,  1.55it/s]
Training:  96%|█████████▌| 287/300 [03:09<00:08,  1.55it/s]
Training:  96%|█████████▌| 288/300 [03:10<00:07,  1.55it/s]
Training:  96%|█████████▋| 289/300 [03:10<00:07,  1.55it/s]
Training:  97%|█████████▋| 290/300 [03:11<00:06,  1.54it/s]
Training:  97%|█████████▋| 291/300 [03:11<00:05,  1.55it/s]
Training:  97%|█████████▋| 292/300 [03:12<00:05,  1.56it/s]
Training:  98%|█████████▊| 293/300 [03:13<00:04,  1.56it/s]
Training:  98%|█████████▊| 294/300 [03:13<00:03,  1.55it/s]
Training:  98%|█████████▊| 295/300 [03:14<00:03,  1.55it/s]
Training:  99%|█████████▊| 296/300 [03:15<00:02,  1.56it/s]
Training:  99%|█████████▉| 297/300 [03:15<00:01,  1.56it/s]
Training:  99%|█████████▉| 298/300 [03:16<00:01,  1.56it/s]
Training: 100%|█████████▉| 299/300 [03:17<00:00,  1.55it/s]
Training: 100%|██████████| 300/300 [03:17<00:00,  1.55it/s]
Training: 100%|██████████| 300/300 [03:17<00:00,  1.52it/s]
Epoch [10/300], Avg Total Loss: 0.9323, LR: 0.000100
Epoch [20/300], Avg Total Loss: 0.9094, LR: 0.000100
Epoch [30/300], Avg Total Loss: 0.9079, LR: 0.000100
Epoch [40/300], Avg Total Loss: 0.9078, LR: 0.000100
Epoch [50/300], Avg Total Loss: 0.9077, LR: 0.000010
Epoch [60/300], Avg Total Loss: 0.9078, LR: 0.000001
Epoch [70/300], Avg Total Loss: 0.9078, LR: 0.000001
Epoch [80/300], Avg Total Loss: 0.9077, LR: 0.000000
Epoch [90/300], Avg Total Loss: 0.9078, LR: 0.000000
Epoch [100/300], Avg Total Loss: 0.9076, LR: 0.000000
Epoch [110/300], Avg Total Loss: 0.9077, LR: 0.000000
Epoch [120/300], Avg Total Loss: 0.9077, LR: 0.000000
Epoch [130/300], Avg Total Loss: 0.9077, LR: 0.000000
Epoch [140/300], Avg Total Loss: 0.9077, LR: 0.000000
Epoch [150/300], Avg Total Loss: 0.9078, LR: 0.000000
Epoch [160/300], Avg Total Loss: 0.9079, LR: 0.000000
Epoch [170/300], Avg Total Loss: 0.9077, LR: 0.000000
Epoch [180/300], Avg Total Loss: 0.9078, LR: 0.000000
Epoch [190/300], Avg Total Loss: 0.9077, LR: 0.000000
Epoch [200/300], Avg Total Loss: 0.9077, LR: 0.000000
Epoch [210/300], Avg Total Loss: 0.9077, LR: 0.000000
Epoch [220/300], Avg Total Loss: 0.9078, LR: 0.000000
Epoch [230/300], Avg Total Loss: 0.9076, LR: 0.000000
Epoch [240/300], Avg Total Loss: 0.9077, LR: 0.000000
Epoch [250/300], Avg Total Loss: 0.9078, LR: 0.000000
Epoch [260/300], Avg Total Loss: 0.9077, LR: 0.000000
Epoch [270/300], Avg Total Loss: 0.9077, LR: 0.000000
Epoch [280/300], Avg Total Loss: 0.9078, LR: 0.000000
Epoch [290/300], Avg Total Loss: 0.9077, LR: 0.000000
Epoch [300/300], Avg Total Loss: 0.9077, LR: 0.000000

--- Running Analysis for: VanillaAE -  SEED737 TRAIN ONLY ---

Calculating Local Betas (VanillaAE - _seed737_train_only):   0%|          | 0/354 [00:00<?, ?it/s]
                                                                                                  
--- Defining Subgroups Dynamically (Details in Full Analysis) ---

  Note: 'identified_target_ld_orig_name' for specific interaction plots is set to 'Latent0' (from LD of largest dynamic subgroup: 'Local 'Latent0' Coeff > Global UCI (-0.870)' with size 75).

  Calculating RMSE comparison for 4 subgroup configuration(s):
Not the main method, detailed plots are skipped.

--- Running Analysis for: VanillaAE -  SEED737 COMBINED ---

Calculating Local Betas (VanillaAE - _seed737_combined):   0%|          | 0/443 [00:00<?, ?it/s]
                                                                                                
--- Defining Subgroups Dynamically (Details in Full Analysis) ---

  Note: 'identified_target_ld_orig_name' for specific interaction plots is set to 'Latent0' (from LD of largest dynamic subgroup: 'Local 'Latent0' Coeff > Global UCI (-1.013)' with size 160).

  Calculating RMSE comparison for 4 subgroup configuration(s):
Not the main method, detailed plots are skipped.

Performing PCA for seed 737...

--- Running Analysis for: PCA -  SEED737 TRAIN ONLY ---

--- Defining Subgroups Dynamically (Details in Full Analysis) ---
  No candidate dynamic subgroups found (e.g., all CIs NaN, no local coeffs outside CIs, or none met min size 10).
Skipping RMSE comparison (Method is PCA).
Skipping RMSE comparison (Local intercepts series is all NaN).
Not the main method, detailed plots are skipped.

--- Running Analysis for: PCA -  SEED737 COMBINED ---

--- Defining Subgroups Dynamically (Details in Full Analysis) ---
  No candidate dynamic subgroups found (e.g., all CIs NaN, no local coeffs outside CIs, or none met min size 10).
Skipping RMSE comparison (Method is PCA).
Skipping RMSE comparison (Local intercepts series is all NaN).
Not the main method, detailed plots are skipped.

Processing Seed 3/15: 740
Random seed set to 740 for reproducibility.
Successfully loaded data from data/processed/prevent_direct_train_data.csv. Shape: (443, 78)
Filtered out non-numeric columns: ['CENTER', 'PID', 'VISIT']
No 'train' column found. Creating 80/20 train/test split with seed 740...
Training CompositeAE for seed 740...

Training:   0%|          | 0/300 [00:00<?, ?it/s]
Training:   0%|          | 1/300 [00:00<03:16,  1.52it/s]
Training:   1%|          | 2/300 [00:01<03:13,  1.54it/s]
Training:   1%|          | 3/300 [00:01<03:12,  1.54it/s]
Training:   1%|▏         | 4/300 [00:02<03:11,  1.55it/s]
Training:   2%|▏         | 5/300 [00:03<03:10,  1.55it/s]
Training:   2%|▏         | 6/300 [00:03<03:09,  1.55it/s]
Training:   2%|▏         | 7/300 [00:04<03:08,  1.55it/s]
Training:   3%|▎         | 8/300 [00:05<03:08,  1.55it/s]
Training:   3%|▎         | 9/300 [00:05<03:08,  1.54it/s]
Training:   3%|▎         | 10/300 [00:06<03:07,  1.54it/s]
Training:   4%|▎         | 11/300 [00:07<03:08,  1.54it/s]
Training:   4%|▍         | 12/300 [00:07<03:07,  1.54it/s]
Training:   4%|▍         | 13/300 [00:08<03:06,  1.54it/s]
Training:   5%|▍         | 14/300 [00:09<03:05,  1.54it/s]
Training:   5%|▌         | 15/300 [00:09<03:04,  1.54it/s]
Training:   5%|▌         | 16/300 [00:10<03:03,  1.55it/s]
Training:   6%|▌         | 17/300 [00:11<03:02,  1.55it/s]
Training:   6%|▌         | 18/300 [00:11<03:01,  1.56it/s]
Training:   6%|▋         | 19/300 [00:12<03:00,  1.56it/s]
Training:   7%|▋         | 20/300 [00:12<03:01,  1.55it/s]
Training:   7%|▋         | 21/300 [00:13<03:02,  1.53it/s]
Training:   7%|▋         | 22/300 [00:14<03:07,  1.48it/s]
Training:   8%|▊         | 23/300 [00:15<03:11,  1.45it/s]
Training:   8%|▊         | 24/300 [00:15<03:11,  1.44it/s]
Training:   8%|▊         | 25/300 [00:16<03:13,  1.42it/s]
Training:   9%|▊         | 26/300 [00:17<03:11,  1.43it/s]
Training:   9%|▉         | 27/300 [00:17<03:11,  1.42it/s]
Training:   9%|▉         | 28/300 [00:18<03:10,  1.43it/s]
Training:  10%|▉         | 29/300 [00:19<03:08,  1.44it/s]
Training:  10%|█         | 30/300 [00:19<03:06,  1.45it/s]
Training:  10%|█         | 31/300 [00:20<03:06,  1.44it/s]
Training:  11%|█         | 32/300 [00:21<03:05,  1.44it/s]
Training:  11%|█         | 33/300 [00:21<03:02,  1.47it/s]
Training:  11%|█▏        | 34/300 [00:22<03:02,  1.45it/s]
Training:  12%|█▏        | 35/300 [00:23<03:03,  1.44it/s]
Training:  12%|█▏        | 36/300 [00:24<03:03,  1.44it/s]
Training:  12%|█▏        | 37/300 [00:24<03:06,  1.41it/s]
Training:  13%|█▎        | 38/300 [00:25<03:04,  1.42it/s]
Training:  13%|█▎        | 39/300 [00:26<03:05,  1.41it/s]
Training:  13%|█▎        | 40/300 [00:26<03:02,  1.43it/s]
Training:  14%|█▎        | 41/300 [00:27<02:58,  1.45it/s]
Training:  14%|█▍        | 42/300 [00:28<02:57,  1.45it/s]
Training:  14%|█▍        | 43/300 [00:28<02:56,  1.45it/s]
Training:  15%|█▍        | 44/300 [00:29<02:56,  1.45it/s]
Training:  15%|█▌        | 45/300 [00:30<03:00,  1.42it/s]
Training:  15%|█▌        | 46/300 [00:31<03:00,  1.41it/s]
Training:  16%|█▌        | 47/300 [00:31<02:56,  1.43it/s]
Training:  16%|█▌        | 48/300 [00:32<02:54,  1.44it/s]
Training:  16%|█▋        | 49/300 [00:33<02:53,  1.45it/s]
Training:  17%|█▋        | 50/300 [00:33<02:49,  1.47it/s]
Training:  17%|█▋        | 51/300 [00:34<02:47,  1.48it/s]
Training:  17%|█▋        | 52/300 [00:35<02:46,  1.49it/s]
Training:  18%|█▊        | 53/300 [00:35<02:43,  1.51it/s]
Training:  18%|█▊        | 54/300 [00:36<02:45,  1.49it/s]
Training:  18%|█▊        | 55/300 [00:37<02:44,  1.49it/s]
Training:  19%|█▊        | 56/300 [00:37<02:45,  1.48it/s]
Training:  19%|█▉        | 57/300 [00:38<02:45,  1.47it/s]
Training:  19%|█▉        | 58/300 [00:39<02:46,  1.45it/s]
Training:  20%|█▉        | 59/300 [00:39<02:45,  1.45it/s]
Training:  20%|██        | 60/300 [00:40<02:46,  1.44it/s]
Training:  20%|██        | 61/300 [00:41<02:42,  1.47it/s]
Training:  21%|██        | 62/300 [00:41<02:38,  1.50it/s]
Training:  21%|██        | 63/300 [00:42<02:35,  1.52it/s]
Training:  21%|██▏       | 64/300 [00:43<02:34,  1.53it/s]
Training:  22%|██▏       | 65/300 [00:43<02:33,  1.53it/s]
Training:  22%|██▏       | 66/300 [00:44<02:36,  1.49it/s]
Training:  22%|██▏       | 67/300 [00:45<02:36,  1.49it/s]
Training:  23%|██▎       | 68/300 [00:45<02:34,  1.50it/s]
Training:  23%|██▎       | 69/300 [00:46<02:33,  1.51it/s]
Training:  23%|██▎       | 70/300 [00:47<02:31,  1.52it/s]
Training:  24%|██▎       | 71/300 [00:47<02:29,  1.54it/s]
Training:  24%|██▍       | 72/300 [00:48<02:27,  1.54it/s]
Training:  24%|██▍       | 73/300 [00:49<02:26,  1.55it/s]
Training:  25%|██▍       | 74/300 [00:49<02:26,  1.55it/s]
Training:  25%|██▌       | 75/300 [00:50<02:25,  1.55it/s]
Training:  25%|██▌       | 76/300 [00:51<02:25,  1.54it/s]
Training:  26%|██▌       | 77/300 [00:51<02:24,  1.54it/s]
Training:  26%|██▌       | 78/300 [00:52<02:24,  1.54it/s]
Training:  26%|██▋       | 79/300 [00:53<02:23,  1.54it/s]
Training:  27%|██▋       | 80/300 [00:53<02:22,  1.54it/s]
Training:  27%|██▋       | 81/300 [00:54<02:22,  1.53it/s]
Training:  27%|██▋       | 82/300 [00:54<02:22,  1.53it/s]
Training:  28%|██▊       | 83/300 [00:55<02:21,  1.54it/s]
Training:  28%|██▊       | 84/300 [00:56<02:19,  1.54it/s]
Training:  28%|██▊       | 85/300 [00:56<02:18,  1.55it/s]
Training:  29%|██▊       | 86/300 [00:57<02:18,  1.55it/s]
Training:  29%|██▉       | 87/300 [00:58<02:17,  1.55it/s]
Training:  29%|██▉       | 88/300 [00:58<02:17,  1.55it/s]
Training:  30%|██▉       | 89/300 [00:59<02:17,  1.54it/s]
Training:  30%|███       | 90/300 [01:00<02:16,  1.54it/s]
Training:  30%|███       | 91/300 [01:00<02:15,  1.54it/s]
Training:  31%|███       | 92/300 [01:01<02:15,  1.54it/s]
Training:  31%|███       | 93/300 [01:02<02:14,  1.54it/s]
Training:  31%|███▏      | 94/300 [01:02<02:13,  1.54it/s]
Training:  32%|███▏      | 95/300 [01:03<02:13,  1.54it/s]
Training:  32%|███▏      | 96/300 [01:04<02:11,  1.55it/s]
Training:  32%|███▏      | 97/300 [01:04<02:10,  1.55it/s]
Training:  33%|███▎      | 98/300 [01:05<02:09,  1.55it/s]
Training:  33%|███▎      | 99/300 [01:05<02:09,  1.56it/s]
Training:  33%|███▎      | 100/300 [01:06<02:08,  1.56it/s]
Training:  34%|███▎      | 101/300 [01:07<02:08,  1.55it/s]
Training:  34%|███▍      | 102/300 [01:07<02:08,  1.55it/s]
Training:  34%|███▍      | 103/300 [01:08<02:07,  1.54it/s]
Training:  35%|███▍      | 104/300 [01:09<02:07,  1.54it/s]
Training:  35%|███▌      | 105/300 [01:09<02:06,  1.54it/s]
Training:  35%|███▌      | 106/300 [01:10<02:06,  1.54it/s]
Training:  36%|███▌      | 107/300 [01:11<02:05,  1.54it/s]
Training:  36%|███▌      | 108/300 [01:11<02:04,  1.54it/s]
Training:  36%|███▋      | 109/300 [01:12<02:03,  1.55it/s]
Training:  37%|███▋      | 110/300 [01:13<02:05,  1.51it/s]
Training:  37%|███▋      | 111/300 [01:13<02:03,  1.53it/s]
Training:  37%|███▋      | 112/300 [01:14<02:03,  1.52it/s]
Training:  38%|███▊      | 113/300 [01:15<02:02,  1.52it/s]
Training:  38%|███▊      | 114/300 [01:15<02:01,  1.53it/s]
Training:  38%|███▊      | 115/300 [01:16<02:00,  1.53it/s]
Training:  39%|███▊      | 116/300 [01:17<02:00,  1.53it/s]
Training:  39%|███▉      | 117/300 [01:17<01:59,  1.53it/s]
Training:  39%|███▉      | 118/300 [01:18<01:58,  1.53it/s]
Training:  40%|███▉      | 119/300 [01:19<01:58,  1.52it/s]
Training:  40%|████      | 120/300 [01:19<01:57,  1.53it/s]
Training:  40%|████      | 121/300 [01:20<01:56,  1.54it/s]
Training:  41%|████      | 122/300 [01:20<01:54,  1.55it/s]
Training:  41%|████      | 123/300 [01:21<01:54,  1.55it/s]
Training:  41%|████▏     | 124/300 [01:22<01:55,  1.53it/s]
Training:  42%|████▏     | 125/300 [01:22<01:55,  1.51it/s]
Training:  42%|████▏     | 126/300 [01:23<01:55,  1.51it/s]
Training:  42%|████▏     | 127/300 [01:24<01:54,  1.52it/s]
Training:  43%|████▎     | 128/300 [01:24<01:53,  1.52it/s]
Training:  43%|████▎     | 129/300 [01:25<01:52,  1.52it/s]
Training:  43%|████▎     | 130/300 [01:26<01:50,  1.53it/s]
Training:  44%|████▎     | 131/300 [01:26<01:49,  1.54it/s]
Training:  44%|████▍     | 132/300 [01:27<01:48,  1.54it/s]
Training:  44%|████▍     | 133/300 [01:28<01:48,  1.55it/s]
Training:  45%|████▍     | 134/300 [01:28<01:47,  1.55it/s]
Training:  45%|████▌     | 135/300 [01:29<01:46,  1.55it/s]
Training:  45%|████▌     | 136/300 [01:30<01:45,  1.55it/s]
Training:  46%|████▌     | 137/300 [01:30<01:45,  1.55it/s]
Training:  46%|████▌     | 138/300 [01:31<01:44,  1.55it/s]
Training:  46%|████▋     | 139/300 [01:32<01:44,  1.54it/s]
Training:  47%|████▋     | 140/300 [01:32<01:43,  1.54it/s]
Training:  47%|████▋     | 141/300 [01:33<01:43,  1.54it/s]
Training:  47%|████▋     | 142/300 [01:33<01:42,  1.54it/s]
Training:  48%|████▊     | 143/300 [01:34<01:42,  1.53it/s]
Training:  48%|████▊     | 144/300 [01:35<01:38,  1.58it/s]
Training:  48%|████▊     | 145/300 [01:35<01:38,  1.58it/s]
Training:  49%|████▊     | 146/300 [01:36<01:37,  1.57it/s]
Training:  49%|████▉     | 147/300 [01:37<01:37,  1.57it/s]
Training:  49%|████▉     | 148/300 [01:37<01:37,  1.56it/s]
Training:  50%|████▉     | 149/300 [01:38<01:37,  1.55it/s]
Training:  50%|█████     | 150/300 [01:39<01:36,  1.55it/s]
Training:  50%|█████     | 151/300 [01:39<01:36,  1.55it/s]
Training:  51%|█████     | 152/300 [01:40<01:35,  1.55it/s]
Training:  51%|█████     | 153/300 [01:41<01:35,  1.54it/s]
Training:  51%|█████▏    | 154/300 [01:41<01:34,  1.54it/s]
Training:  52%|█████▏    | 155/300 [01:42<01:34,  1.54it/s]
Training:  52%|█████▏    | 156/300 [01:42<01:32,  1.55it/s]
Training:  52%|█████▏    | 157/300 [01:43<01:32,  1.55it/s]
Training:  53%|█████▎    | 158/300 [01:44<01:31,  1.56it/s]
Training:  53%|█████▎    | 159/300 [01:44<01:30,  1.56it/s]
Training:  53%|█████▎    | 160/300 [01:45<01:30,  1.55it/s]
Training:  54%|█████▎    | 161/300 [01:46<01:29,  1.54it/s]
Training:  54%|█████▍    | 162/300 [01:46<01:29,  1.54it/s]
Training:  54%|█████▍    | 163/300 [01:47<01:28,  1.54it/s]
Training:  55%|█████▍    | 164/300 [01:48<01:28,  1.54it/s]
Training:  55%|█████▌    | 165/300 [01:48<01:27,  1.54it/s]
Training:  55%|█████▌    | 166/300 [01:49<01:27,  1.53it/s]
Training:  56%|█████▌    | 167/300 [01:50<01:26,  1.54it/s]
Training:  56%|█████▌    | 168/300 [01:50<01:25,  1.55it/s]
Training:  56%|█████▋    | 169/300 [01:51<01:24,  1.55it/s]
Training:  57%|█████▋    | 170/300 [01:52<01:23,  1.55it/s]
Training:  57%|█████▋    | 171/300 [01:52<01:22,  1.56it/s]
Training:  57%|█████▋    | 172/300 [01:53<01:21,  1.56it/s]
Training:  58%|█████▊    | 173/300 [01:53<01:21,  1.56it/s]
Training:  58%|█████▊    | 174/300 [01:54<01:21,  1.55it/s]
Training:  58%|█████▊    | 175/300 [01:55<01:20,  1.55it/s]
Training:  59%|█████▊    | 176/300 [01:55<01:20,  1.54it/s]
Training:  59%|█████▉    | 177/300 [01:56<01:19,  1.55it/s]
Training:  59%|█████▉    | 178/300 [01:57<01:18,  1.56it/s]
Training:  60%|█████▉    | 179/300 [01:57<01:17,  1.56it/s]
Training:  60%|██████    | 180/300 [01:58<01:17,  1.55it/s]
Training:  60%|██████    | 181/300 [01:59<01:16,  1.55it/s]
Training:  61%|██████    | 182/300 [01:59<01:16,  1.55it/s]
Training:  61%|██████    | 183/300 [02:00<01:15,  1.56it/s]
Training:  61%|██████▏   | 184/300 [02:01<01:14,  1.56it/s]
Training:  62%|██████▏   | 185/300 [02:01<01:13,  1.56it/s]
Training:  62%|██████▏   | 186/300 [02:02<01:12,  1.57it/s]
Training:  62%|██████▏   | 187/300 [02:02<01:12,  1.56it/s]
Training:  63%|██████▎   | 188/300 [02:03<01:13,  1.52it/s]
Training:  63%|██████▎   | 189/300 [02:04<01:12,  1.53it/s]
Training:  63%|██████▎   | 190/300 [02:04<01:12,  1.53it/s]
Training:  64%|██████▎   | 191/300 [02:05<01:11,  1.52it/s]
Training:  64%|██████▍   | 192/300 [02:06<01:09,  1.56it/s]
Training:  64%|██████▍   | 193/300 [02:06<01:06,  1.60it/s]
Training:  65%|██████▍   | 194/300 [02:07<01:06,  1.59it/s]
Training:  65%|██████▌   | 195/300 [02:08<01:06,  1.59it/s]
Training:  65%|██████▌   | 196/300 [02:08<01:05,  1.58it/s]
Training:  66%|██████▌   | 197/300 [02:09<01:05,  1.58it/s]
Training:  66%|██████▌   | 198/300 [02:09<01:04,  1.58it/s]
Training:  66%|██████▋   | 199/300 [02:10<01:04,  1.57it/s]
Training:  67%|██████▋   | 200/300 [02:11<01:03,  1.58it/s]
Training:  67%|██████▋   | 201/300 [02:11<01:03,  1.57it/s]
Training:  67%|██████▋   | 202/300 [02:12<01:02,  1.57it/s]
Training:  68%|██████▊   | 203/300 [02:13<01:01,  1.57it/s]
Training:  68%|██████▊   | 204/300 [02:13<01:01,  1.56it/s]
Training:  68%|██████▊   | 205/300 [02:14<01:01,  1.55it/s]
Training:  69%|██████▊   | 206/300 [02:15<01:01,  1.52it/s]
Training:  69%|██████▉   | 207/300 [02:15<01:00,  1.53it/s]
Training:  69%|██████▉   | 208/300 [02:16<00:59,  1.53it/s]
Training:  70%|██████▉   | 209/300 [02:17<00:59,  1.54it/s]
Training:  70%|███████   | 210/300 [02:17<00:58,  1.55it/s]
Training:  70%|███████   | 211/300 [02:18<00:57,  1.56it/s]
Training:  71%|███████   | 212/300 [02:18<00:56,  1.56it/s]
Training:  71%|███████   | 213/300 [02:19<00:56,  1.53it/s]
Training:  71%|███████▏  | 214/300 [02:20<00:56,  1.52it/s]
Training:  72%|███████▏  | 215/300 [02:20<00:55,  1.53it/s]
Training:  72%|███████▏  | 216/300 [02:21<00:54,  1.54it/s]
Training:  72%|███████▏  | 217/300 [02:22<00:53,  1.55it/s]
Training:  73%|███████▎  | 218/300 [02:22<00:52,  1.56it/s]
Training:  73%|███████▎  | 219/300 [02:23<00:51,  1.56it/s]
Training:  73%|███████▎  | 220/300 [02:24<00:51,  1.56it/s]
Training:  74%|███████▎  | 221/300 [02:24<00:50,  1.56it/s]
Training:  74%|███████▍  | 222/300 [02:25<00:49,  1.57it/s]
Training:  74%|███████▍  | 223/300 [02:26<00:49,  1.57it/s]
Training:  75%|███████▍  | 224/300 [02:26<00:48,  1.57it/s]
Training:  75%|███████▌  | 225/300 [02:27<00:47,  1.57it/s]
Training:  75%|███████▌  | 226/300 [02:27<00:47,  1.57it/s]
Training:  76%|███████▌  | 227/300 [02:28<00:46,  1.57it/s]
Training:  76%|███████▌  | 228/300 [02:29<00:45,  1.57it/s]
Training:  76%|███████▋  | 229/300 [02:29<00:45,  1.56it/s]
Training:  77%|███████▋  | 230/300 [02:30<00:44,  1.56it/s]
Training:  77%|███████▋  | 231/300 [02:31<00:44,  1.57it/s]
Training:  77%|███████▋  | 232/300 [02:31<00:43,  1.57it/s]
Training:  78%|███████▊  | 233/300 [02:32<00:42,  1.56it/s]
Training:  78%|███████▊  | 234/300 [02:33<00:42,  1.56it/s]
Training:  78%|███████▊  | 235/300 [02:33<00:41,  1.56it/s]
Training:  79%|███████▊  | 236/300 [02:34<00:40,  1.56it/s]
Training:  79%|███████▉  | 237/300 [02:35<00:40,  1.56it/s]
Training:  79%|███████▉  | 238/300 [02:35<00:40,  1.55it/s]
Training:  80%|███████▉  | 239/300 [02:36<00:39,  1.53it/s]
Training:  80%|████████  | 240/300 [02:37<00:40,  1.50it/s]
Training:  80%|████████  | 241/300 [02:37<00:39,  1.49it/s]
Training:  81%|████████  | 242/300 [02:38<00:39,  1.48it/s]
Training:  81%|████████  | 243/300 [02:39<00:37,  1.51it/s]
Training:  81%|████████▏ | 244/300 [02:39<00:37,  1.49it/s]
Training:  82%|████████▏ | 245/300 [02:40<00:36,  1.50it/s]
Training:  82%|████████▏ | 246/300 [02:41<00:35,  1.52it/s]
Training:  82%|████████▏ | 247/300 [02:41<00:34,  1.53it/s]
Training:  83%|████████▎ | 248/300 [02:42<00:33,  1.55it/s]
Training:  83%|████████▎ | 249/300 [02:42<00:32,  1.55it/s]
Training:  83%|████████▎ | 250/300 [02:43<00:32,  1.55it/s]
Training:  84%|████████▎ | 251/300 [02:44<00:31,  1.56it/s]
Training:  84%|████████▍ | 252/300 [02:44<00:30,  1.57it/s]
Training:  84%|████████▍ | 253/300 [02:45<00:29,  1.57it/s]
Training:  85%|████████▍ | 254/300 [02:46<00:29,  1.58it/s]
Training:  85%|████████▌ | 255/300 [02:46<00:28,  1.59it/s]
Training:  85%|████████▌ | 256/300 [02:47<00:27,  1.59it/s]
Training:  86%|████████▌ | 257/300 [02:47<00:26,  1.60it/s]
Training:  86%|████████▌ | 258/300 [02:48<00:26,  1.60it/s]
Training:  86%|████████▋ | 259/300 [02:49<00:25,  1.60it/s]
Training:  87%|████████▋ | 260/300 [02:49<00:25,  1.58it/s]
Training:  87%|████████▋ | 261/300 [02:50<00:24,  1.58it/s]
Training:  87%|████████▋ | 262/300 [02:51<00:24,  1.58it/s]
Training:  88%|████████▊ | 263/300 [02:51<00:23,  1.57it/s]
Training:  88%|████████▊ | 264/300 [02:52<00:22,  1.57it/s]
Training:  88%|████████▊ | 265/300 [02:53<00:22,  1.57it/s]
Training:  89%|████████▊ | 266/300 [02:53<00:21,  1.57it/s]
Training:  89%|████████▉ | 267/300 [02:54<00:20,  1.58it/s]
Training:  89%|████████▉ | 268/300 [02:54<00:20,  1.57it/s]
Training:  90%|████████▉ | 269/300 [02:55<00:19,  1.58it/s]
Training:  90%|█████████ | 270/300 [02:56<00:18,  1.59it/s]
Training:  90%|█████████ | 271/300 [02:56<00:18,  1.57it/s]
Training:  91%|█████████ | 272/300 [02:57<00:17,  1.57it/s]
Training:  91%|█████████ | 273/300 [02:58<00:17,  1.58it/s]
Training:  91%|█████████▏| 274/300 [02:58<00:16,  1.58it/s]
Training:  92%|█████████▏| 275/300 [02:59<00:15,  1.57it/s]
Training:  92%|█████████▏| 276/300 [03:00<00:15,  1.57it/s]
Training:  92%|█████████▏| 277/300 [03:00<00:14,  1.57it/s]
Training:  93%|█████████▎| 278/300 [03:01<00:13,  1.58it/s]
Training:  93%|█████████▎| 279/300 [03:01<00:13,  1.58it/s]
Training:  93%|█████████▎| 280/300 [03:02<00:12,  1.58it/s]
Training:  94%|█████████▎| 281/300 [03:03<00:12,  1.57it/s]
Training:  94%|█████████▍| 282/300 [03:03<00:11,  1.54it/s]
Training:  94%|█████████▍| 283/300 [03:04<00:11,  1.51it/s]
Training:  95%|█████████▍| 284/300 [03:05<00:10,  1.50it/s]
Training:  95%|█████████▌| 285/300 [03:05<00:09,  1.50it/s]
Training:  95%|█████████▌| 286/300 [03:06<00:09,  1.48it/s]
Training:  96%|█████████▌| 287/300 [03:07<00:08,  1.47it/s]
Training:  96%|█████████▌| 288/300 [03:08<00:08,  1.47it/s]
Training:  96%|█████████▋| 289/300 [03:08<00:07,  1.47it/s]
Training:  97%|█████████▋| 290/300 [03:09<00:06,  1.48it/s]
Training:  97%|█████████▋| 291/300 [03:09<00:05,  1.51it/s]
Training:  97%|█████████▋| 292/300 [03:10<00:05,  1.52it/s]
Training:  98%|█████████▊| 293/300 [03:11<00:04,  1.54it/s]
Training:  98%|█████████▊| 294/300 [03:11<00:03,  1.52it/s]
Training:  98%|█████████▊| 295/300 [03:12<00:03,  1.49it/s]
Training:  99%|█████████▊| 296/300 [03:13<00:02,  1.49it/s]
Training:  99%|█████████▉| 297/300 [03:13<00:02,  1.50it/s]
Training:  99%|█████████▉| 298/300 [03:14<00:01,  1.51it/s]
Training: 100%|█████████▉| 299/300 [03:15<00:00,  1.52it/s]
Training: 100%|██████████| 300/300 [03:15<00:00,  1.53it/s]
Training: 100%|██████████| 300/300 [03:15<00:00,  1.53it/s]
Epoch [10/300], Avg Total Loss: 1.1100, LR: 0.000100
Epoch [20/300], Avg Total Loss: 1.0926, LR: 0.000100
Epoch [30/300], Avg Total Loss: 1.0825, LR: 0.000100
Epoch [40/300], Avg Total Loss: 1.0742, LR: 0.000100
Epoch [50/300], Avg Total Loss: 1.0687, LR: 0.000100
Epoch [60/300], Avg Total Loss: 1.0643, LR: 0.000100
Epoch [70/300], Avg Total Loss: 1.0607, LR: 0.000100
Epoch [80/300], Avg Total Loss: 1.0578, LR: 0.000100
Epoch [90/300], Avg Total Loss: 1.0555, LR: 0.000100
Epoch [100/300], Avg Total Loss: 1.0537, LR: 0.000100
Epoch [110/300], Avg Total Loss: 1.0518, LR: 0.000100
Epoch [120/300], Avg Total Loss: 1.0511, LR: 0.000100
Epoch [130/300], Avg Total Loss: 1.0490, LR: 0.000100
Epoch [140/300], Avg Total Loss: 1.0470, LR: 0.000100
Epoch [150/300], Avg Total Loss: 1.0466, LR: 0.000100
Epoch [160/300], Avg Total Loss: 1.0457, LR: 0.000010
Epoch [170/300], Avg Total Loss: 1.0444, LR: 0.000010
Epoch [180/300], Avg Total Loss: 1.0446, LR: 0.000010
Epoch [190/300], Avg Total Loss: 1.0442, LR: 0.000001
Epoch [200/300], Avg Total Loss: 1.0445, LR: 0.000001
Epoch [210/300], Avg Total Loss: 1.0433, LR: 0.000000
Epoch [220/300], Avg Total Loss: 1.0439, LR: 0.000000
Epoch [230/300], Avg Total Loss: 1.0438, LR: 0.000000
Epoch [240/300], Avg Total Loss: 1.0434, LR: 0.000000
Epoch [250/300], Avg Total Loss: 1.0442, LR: 0.000000
Epoch [260/300], Avg Total Loss: 1.0439, LR: 0.000000
Epoch [270/300], Avg Total Loss: 1.0440, LR: 0.000000
Epoch [280/300], Avg Total Loss: 1.0444, LR: 0.000000
Epoch [290/300], Avg Total Loss: 1.0433, LR: 0.000000
Epoch [300/300], Avg Total Loss: 1.0449, LR: 0.000000

--- Running Analysis for: CompositeAE -  SEED740 TRAIN ONLY ---

Calculating Local Betas (CompositeAE - _seed740_train_only):   0%|          | 0/354 [00:00<?, ?it/s]
                                                                                                    
--- Defining Subgroups Dynamically (Details in Full Analysis) ---

  Note: 'identified_target_ld_orig_name' for specific interaction plots is set to 'Latent2' (from LD of largest dynamic subgroup: 'Local 'Latent2' Coeff < Global LCI (-0.249)' with size 100).

  Calculating RMSE comparison for 4 subgroup configuration(s):
Not the main method, detailed plots are skipped.

--- Running Analysis for: CompositeAE -  SEED740 COMBINED ---

Calculating Local Betas (CompositeAE - _seed740_combined):   0%|          | 0/443 [00:00<?, ?it/s]
                                                                                                  
--- Defining Subgroups Dynamically (Details in Full Analysis) ---

  Note: 'identified_target_ld_orig_name' for specific interaction plots is set to 'Latent1' (from LD of largest dynamic subgroup: 'Local 'Latent1' Coeff < Global LCI (-0.203)' with size 71).

  Calculating RMSE comparison for 5 subgroup configuration(s):
Not the main method, detailed plots are skipped.

Training VanillaAE for seed 740...
Training VanillaAE for seed 740...

Training:   0%|          | 0/300 [00:00<?, ?it/s]
Training:   0%|          | 1/300 [00:00<03:11,  1.56it/s]
Training:   1%|          | 2/300 [00:01<03:10,  1.57it/s]
Training:   1%|          | 3/300 [00:01<03:07,  1.58it/s]
Training:   1%|▏         | 4/300 [00:02<03:06,  1.59it/s]
Training:   2%|▏         | 5/300 [00:03<03:07,  1.57it/s]
Training:   2%|▏         | 6/300 [00:03<03:07,  1.57it/s]
Training:   2%|▏         | 7/300 [00:04<03:05,  1.58it/s]
Training:   3%|▎         | 8/300 [00:05<03:04,  1.58it/s]
Training:   3%|▎         | 9/300 [00:05<03:02,  1.59it/s]
Training:   3%|▎         | 10/300 [00:06<03:02,  1.59it/s]
Training:   4%|▎         | 11/300 [00:06<03:03,  1.57it/s]
Training:   4%|▍         | 12/300 [00:07<03:05,  1.55it/s]
Training:   4%|▍         | 13/300 [00:08<03:08,  1.52it/s]
Training:   5%|▍         | 14/300 [00:08<03:09,  1.51it/s]
Training:   5%|▌         | 15/300 [00:09<03:09,  1.50it/s]
Training:   5%|▌         | 16/300 [00:10<03:10,  1.49it/s]
Training:   6%|▌         | 17/300 [00:10<03:07,  1.51it/s]
Training:   6%|▌         | 18/300 [00:11<03:07,  1.51it/s]
Training:   6%|▋         | 19/300 [00:12<03:08,  1.49it/s]
Training:   7%|▋         | 20/300 [00:12<03:05,  1.51it/s]
Training:   7%|▋         | 21/300 [00:13<03:03,  1.52it/s]
Training:   7%|▋         | 22/300 [00:14<03:01,  1.53it/s]
Training:   8%|▊         | 23/300 [00:14<02:59,  1.54it/s]
Training:   8%|▊         | 24/300 [00:15<02:57,  1.55it/s]
Training:   8%|▊         | 25/300 [00:16<02:56,  1.56it/s]
Training:   9%|▊         | 26/300 [00:16<02:55,  1.56it/s]
Training:   9%|▉         | 27/300 [00:17<02:54,  1.57it/s]
Training:   9%|▉         | 28/300 [00:18<02:53,  1.56it/s]
Training:  10%|▉         | 29/300 [00:18<02:52,  1.57it/s]
Training:  10%|█         | 30/300 [00:19<02:53,  1.56it/s]
Training:  10%|█         | 31/300 [00:20<02:54,  1.54it/s]
Training:  11%|█         | 32/300 [00:20<02:54,  1.54it/s]
Training:  11%|█         | 33/300 [00:21<02:53,  1.54it/s]
Training:  11%|█▏        | 34/300 [00:21<02:51,  1.55it/s]
Training:  12%|█▏        | 35/300 [00:22<02:49,  1.56it/s]
Training:  12%|█▏        | 36/300 [00:23<02:48,  1.57it/s]
Training:  12%|█▏        | 37/300 [00:23<02:47,  1.57it/s]
Training:  13%|█▎        | 38/300 [00:24<02:47,  1.56it/s]
Training:  13%|█▎        | 39/300 [00:25<02:46,  1.57it/s]
Training:  13%|█▎        | 40/300 [00:25<02:45,  1.57it/s]
Training:  14%|█▎        | 41/300 [00:26<02:44,  1.57it/s]
Training:  14%|█▍        | 42/300 [00:27<02:44,  1.57it/s]
Training:  14%|█▍        | 43/300 [00:27<02:42,  1.58it/s]
Training:  15%|█▍        | 44/300 [00:28<02:41,  1.58it/s]
Training:  15%|█▌        | 45/300 [00:28<02:40,  1.59it/s]
Training:  15%|█▌        | 46/300 [00:29<02:39,  1.59it/s]
Training:  16%|█▌        | 47/300 [00:30<02:39,  1.59it/s]
Training:  16%|█▌        | 48/300 [00:30<02:39,  1.58it/s]
Training:  16%|█▋        | 49/300 [00:31<02:37,  1.59it/s]
Training:  17%|█▋        | 50/300 [00:32<02:37,  1.59it/s]
Training:  17%|█▋        | 51/300 [00:32<02:37,  1.58it/s]
Training:  17%|█▋        | 52/300 [00:33<02:36,  1.58it/s]
Training:  18%|█▊        | 53/300 [00:33<02:36,  1.58it/s]
Training:  18%|█▊        | 54/300 [00:34<02:36,  1.57it/s]
Training:  18%|█▊        | 55/300 [00:35<02:35,  1.57it/s]
Training:  19%|█▊        | 56/300 [00:35<02:37,  1.55it/s]
Training:  19%|█▉        | 57/300 [00:36<02:36,  1.55it/s]
Training:  19%|█▉        | 58/300 [00:37<02:36,  1.54it/s]
Training:  20%|█▉        | 59/300 [00:37<02:36,  1.54it/s]
Training:  20%|██        | 60/300 [00:38<02:37,  1.53it/s]
Training:  20%|██        | 61/300 [00:39<02:35,  1.54it/s]
Training:  21%|██        | 62/300 [00:39<02:34,  1.54it/s]
Training:  21%|██        | 63/300 [00:40<02:32,  1.55it/s]
Training:  21%|██▏       | 64/300 [00:41<02:32,  1.55it/s]
Training:  22%|██▏       | 65/300 [00:41<02:31,  1.55it/s]
Training:  22%|██▏       | 66/300 [00:42<02:30,  1.56it/s]
Training:  22%|██▏       | 67/300 [00:43<02:29,  1.56it/s]
Training:  23%|██▎       | 68/300 [00:43<02:28,  1.56it/s]
Training:  23%|██▎       | 69/300 [00:44<02:27,  1.57it/s]
Training:  23%|██▎       | 70/300 [00:44<02:26,  1.57it/s]
Training:  24%|██▎       | 71/300 [00:45<02:25,  1.57it/s]
Training:  24%|██▍       | 72/300 [00:46<02:24,  1.57it/s]
Training:  24%|██▍       | 73/300 [00:46<02:25,  1.56it/s]
Training:  25%|██▍       | 74/300 [00:47<02:25,  1.56it/s]
Training:  25%|██▌       | 75/300 [00:48<02:24,  1.56it/s]
Training:  25%|██▌       | 76/300 [00:48<02:23,  1.56it/s]
Training:  26%|██▌       | 77/300 [00:49<02:24,  1.54it/s]
Training:  26%|██▌       | 78/300 [00:50<02:23,  1.55it/s]
Training:  26%|██▋       | 79/300 [00:50<02:22,  1.55it/s]
Training:  27%|██▋       | 80/300 [00:51<02:22,  1.55it/s]
Training:  27%|██▋       | 81/300 [00:52<02:21,  1.54it/s]
Training:  27%|██▋       | 82/300 [00:52<02:20,  1.55it/s]
Training:  28%|██▊       | 83/300 [00:53<02:19,  1.55it/s]
Training:  28%|██▊       | 84/300 [00:53<02:18,  1.56it/s]
Training:  28%|██▊       | 85/300 [00:54<02:17,  1.57it/s]
Training:  29%|██▊       | 86/300 [00:55<02:16,  1.57it/s]
Training:  29%|██▉       | 87/300 [00:55<02:16,  1.57it/s]
Training:  29%|██▉       | 88/300 [00:56<02:15,  1.57it/s]
Training:  30%|██▉       | 89/300 [00:57<02:15,  1.56it/s]
Training:  30%|███       | 90/300 [00:57<02:14,  1.56it/s]
Training:  30%|███       | 91/300 [00:58<02:14,  1.55it/s]
Training:  31%|███       | 92/300 [00:59<02:13,  1.56it/s]
Training:  31%|███       | 93/300 [00:59<02:13,  1.56it/s]
Training:  31%|███▏      | 94/300 [01:00<02:12,  1.56it/s]
Training:  32%|███▏      | 95/300 [01:01<02:11,  1.56it/s]
Training:  32%|███▏      | 96/300 [01:01<02:10,  1.56it/s]
Training:  32%|███▏      | 97/300 [01:02<02:09,  1.56it/s]
Training:  33%|███▎      | 98/300 [01:02<02:08,  1.57it/s]
Training:  33%|███▎      | 99/300 [01:03<02:07,  1.57it/s]
Training:  33%|███▎      | 100/300 [01:04<02:07,  1.57it/s]
Training:  34%|███▎      | 101/300 [01:04<02:06,  1.58it/s]
Training:  34%|███▍      | 102/300 [01:05<02:05,  1.57it/s]
Training:  34%|███▍      | 103/300 [01:06<02:05,  1.56it/s]
Training:  35%|███▍      | 104/300 [01:06<02:04,  1.57it/s]
Training:  35%|███▌      | 105/300 [01:07<02:03,  1.58it/s]
Training:  35%|███▌      | 106/300 [01:07<02:02,  1.58it/s]
Training:  36%|███▌      | 107/300 [01:08<02:02,  1.57it/s]
Training:  36%|███▌      | 108/300 [01:09<02:02,  1.56it/s]
Training:  36%|███▋      | 109/300 [01:09<02:02,  1.57it/s]
Training:  37%|███▋      | 110/300 [01:10<02:00,  1.57it/s]
Training:  37%|███▋      | 111/300 [01:11<01:59,  1.58it/s]
Training:  37%|███▋      | 112/300 [01:11<01:59,  1.58it/s]
Training:  38%|███▊      | 113/300 [01:12<01:58,  1.58it/s]
Training:  38%|███▊      | 114/300 [01:13<01:57,  1.58it/s]
Training:  38%|███▊      | 115/300 [01:13<01:57,  1.58it/s]
Training:  39%|███▊      | 116/300 [01:14<01:56,  1.58it/s]
Training:  39%|███▉      | 117/300 [01:14<01:55,  1.58it/s]
Training:  39%|███▉      | 118/300 [01:15<01:55,  1.58it/s]
Training:  40%|███▉      | 119/300 [01:16<01:54,  1.58it/s]
Training:  40%|████      | 120/300 [01:16<01:54,  1.58it/s]
Training:  40%|████      | 121/300 [01:17<01:53,  1.58it/s]
Training:  41%|████      | 122/300 [01:18<01:53,  1.57it/s]
Training:  41%|████      | 123/300 [01:18<01:53,  1.56it/s]
Training:  41%|████▏     | 124/300 [01:19<01:52,  1.57it/s]
Training:  42%|████▏     | 125/300 [01:20<01:51,  1.57it/s]
Training:  42%|████▏     | 126/300 [01:20<01:50,  1.57it/s]
Training:  42%|████▏     | 127/300 [01:21<01:49,  1.57it/s]
Training:  43%|████▎     | 128/300 [01:21<01:49,  1.58it/s]
Training:  43%|████▎     | 129/300 [01:22<01:48,  1.58it/s]
Training:  43%|████▎     | 130/300 [01:23<01:47,  1.58it/s]
Training:  44%|████▎     | 131/300 [01:23<01:47,  1.58it/s]
Training:  44%|████▍     | 132/300 [01:24<01:46,  1.58it/s]
Training:  44%|████▍     | 133/300 [01:25<01:45,  1.58it/s]
Training:  45%|████▍     | 134/300 [01:25<01:45,  1.58it/s]
Training:  45%|████▌     | 135/300 [01:26<01:44,  1.57it/s]
Training:  45%|████▌     | 136/300 [01:27<01:44,  1.56it/s]
Training:  46%|████▌     | 137/300 [01:27<01:43,  1.57it/s]
Training:  46%|████▌     | 138/300 [01:28<01:43,  1.56it/s]
Training:  46%|████▋     | 139/300 [01:28<01:42,  1.57it/s]
Training:  47%|████▋     | 140/300 [01:29<01:41,  1.57it/s]
Training:  47%|████▋     | 141/300 [01:30<01:41,  1.57it/s]
Training:  47%|████▋     | 142/300 [01:30<01:40,  1.58it/s]
Training:  48%|████▊     | 143/300 [01:31<01:39,  1.57it/s]
Training:  48%|████▊     | 144/300 [01:32<01:38,  1.58it/s]
Training:  48%|████▊     | 145/300 [01:32<01:38,  1.58it/s]
Training:  49%|████▊     | 146/300 [01:33<01:37,  1.58it/s]
Training:  49%|████▉     | 147/300 [01:34<01:36,  1.58it/s]
Training:  49%|████▉     | 148/300 [01:34<01:36,  1.58it/s]
Training:  50%|████▉     | 149/300 [01:35<01:35,  1.59it/s]
Training:  50%|█████     | 150/300 [01:35<01:34,  1.58it/s]
Training:  50%|█████     | 151/300 [01:36<01:34,  1.58it/s]
Training:  51%|█████     | 152/300 [01:37<01:34,  1.57it/s]
Training:  51%|█████     | 153/300 [01:37<01:33,  1.57it/s]
Training:  51%|█████▏    | 154/300 [01:38<01:33,  1.57it/s]
Training:  52%|█████▏    | 155/300 [01:39<01:32,  1.57it/s]
Training:  52%|█████▏    | 156/300 [01:39<01:31,  1.57it/s]
Training:  52%|█████▏    | 157/300 [01:40<01:31,  1.57it/s]
Training:  53%|█████▎    | 158/300 [01:41<01:30,  1.57it/s]
Training:  53%|█████▎    | 159/300 [01:41<01:29,  1.57it/s]
Training:  53%|█████▎    | 160/300 [01:42<01:28,  1.58it/s]
Training:  54%|█████▎    | 161/300 [01:42<01:28,  1.58it/s]
Training:  54%|█████▍    | 162/300 [01:43<01:27,  1.58it/s]
Training:  54%|█████▍    | 163/300 [01:44<01:26,  1.58it/s]
Training:  55%|█████▍    | 164/300 [01:44<01:26,  1.58it/s]
Training:  55%|█████▌    | 165/300 [01:45<01:25,  1.58it/s]
Training:  55%|█████▌    | 166/300 [01:46<01:24,  1.58it/s]
Training:  56%|█████▌    | 167/300 [01:46<01:24,  1.57it/s]
Training:  56%|█████▌    | 168/300 [01:47<01:23,  1.57it/s]
Training:  56%|█████▋    | 169/300 [01:48<01:23,  1.58it/s]
Training:  57%|█████▋    | 170/300 [01:48<01:22,  1.58it/s]
Training:  57%|█████▋    | 171/300 [01:49<01:21,  1.58it/s]
Training:  57%|█████▋    | 172/300 [01:49<01:21,  1.58it/s]
Training:  58%|█████▊    | 173/300 [01:50<01:20,  1.58it/s]
Training:  58%|█████▊    | 174/300 [01:51<01:20,  1.57it/s]
Training:  58%|█████▊    | 175/300 [01:51<01:19,  1.58it/s]
Training:  59%|█████▊    | 176/300 [01:52<01:18,  1.58it/s]
Training:  59%|█████▉    | 177/300 [01:53<01:17,  1.58it/s]
Training:  59%|█████▉    | 178/300 [01:53<01:16,  1.59it/s]
Training:  60%|█████▉    | 179/300 [01:54<01:16,  1.59it/s]
Training:  60%|██████    | 180/300 [01:54<01:15,  1.59it/s]
Training:  60%|██████    | 181/300 [01:55<01:15,  1.58it/s]
Training:  61%|██████    | 182/300 [01:56<01:14,  1.58it/s]
Training:  61%|██████    | 183/300 [01:56<01:14,  1.58it/s]
Training:  61%|██████▏   | 184/300 [01:57<01:13,  1.58it/s]
Training:  62%|██████▏   | 185/300 [01:58<01:13,  1.57it/s]
Training:  62%|██████▏   | 186/300 [01:58<01:12,  1.56it/s]
Training:  62%|██████▏   | 187/300 [01:59<01:12,  1.56it/s]
Training:  63%|██████▎   | 188/300 [02:00<01:11,  1.57it/s]
Training:  63%|██████▎   | 189/300 [02:00<01:10,  1.57it/s]
Training:  63%|██████▎   | 190/300 [02:01<01:09,  1.57it/s]
Training:  64%|██████▎   | 191/300 [02:01<01:09,  1.57it/s]
Training:  64%|██████▍   | 192/300 [02:02<01:08,  1.58it/s]
Training:  64%|██████▍   | 193/300 [02:03<01:07,  1.58it/s]
Training:  65%|██████▍   | 194/300 [02:03<01:07,  1.58it/s]
Training:  65%|██████▌   | 195/300 [02:04<01:06,  1.58it/s]
Training:  65%|██████▌   | 196/300 [02:05<01:06,  1.57it/s]
Training:  66%|██████▌   | 197/300 [02:05<01:05,  1.57it/s]
Training:  66%|██████▌   | 198/300 [02:06<01:04,  1.57it/s]
Training:  66%|██████▋   | 199/300 [02:07<01:04,  1.57it/s]
Training:  67%|██████▋   | 200/300 [02:07<01:03,  1.57it/s]
Training:  67%|██████▋   | 201/300 [02:08<01:02,  1.57it/s]
Training:  67%|██████▋   | 202/300 [02:08<01:02,  1.56it/s]
Training:  68%|██████▊   | 203/300 [02:09<01:02,  1.56it/s]
Training:  68%|██████▊   | 204/300 [02:10<01:01,  1.57it/s]
Training:  68%|██████▊   | 205/300 [02:10<01:00,  1.57it/s]
Training:  69%|██████▊   | 206/300 [02:11<00:59,  1.57it/s]
Training:  69%|██████▉   | 207/300 [02:12<00:59,  1.57it/s]
Training:  69%|██████▉   | 208/300 [02:12<00:58,  1.57it/s]
Training:  70%|██████▉   | 209/300 [02:13<00:58,  1.57it/s]
Training:  70%|███████   | 210/300 [02:14<00:57,  1.56it/s]
Training:  70%|███████   | 211/300 [02:14<00:56,  1.56it/s]
Training:  71%|███████   | 212/300 [02:15<00:56,  1.56it/s]
Training:  71%|███████   | 213/300 [02:15<00:55,  1.57it/s]
Training:  71%|███████▏  | 214/300 [02:16<00:54,  1.57it/s]
Training:  72%|███████▏  | 215/300 [02:17<00:54,  1.57it/s]
Training:  72%|███████▏  | 216/300 [02:17<00:53,  1.56it/s]
Training:  72%|███████▏  | 217/300 [02:18<00:52,  1.57it/s]
Training:  73%|███████▎  | 218/300 [02:19<00:52,  1.56it/s]
Training:  73%|███████▎  | 219/300 [02:19<00:51,  1.56it/s]
Training:  73%|███████▎  | 220/300 [02:20<00:50,  1.57it/s]
Training:  74%|███████▎  | 221/300 [02:21<00:50,  1.57it/s]
Training:  74%|███████▍  | 222/300 [02:21<00:49,  1.58it/s]
Training:  74%|███████▍  | 223/300 [02:22<00:48,  1.58it/s]
Training:  75%|███████▍  | 224/300 [02:22<00:48,  1.58it/s]
Training:  75%|███████▌  | 225/300 [02:23<00:47,  1.57it/s]
Training:  75%|███████▌  | 226/300 [02:24<00:46,  1.58it/s]
Training:  76%|███████▌  | 227/300 [02:24<00:46,  1.57it/s]
Training:  76%|███████▌  | 228/300 [02:25<00:45,  1.58it/s]
Training:  76%|███████▋  | 229/300 [02:26<00:45,  1.58it/s]
Training:  77%|███████▋  | 230/300 [02:26<00:44,  1.58it/s]
Training:  77%|███████▋  | 231/300 [02:27<00:43,  1.58it/s]
Training:  77%|███████▋  | 232/300 [02:28<00:43,  1.58it/s]
Training:  78%|███████▊  | 233/300 [02:28<00:42,  1.58it/s]
Training:  78%|███████▊  | 234/300 [02:29<00:41,  1.58it/s]
Training:  78%|███████▊  | 235/300 [02:29<00:41,  1.58it/s]
Training:  79%|███████▊  | 236/300 [02:30<00:40,  1.58it/s]
Training:  79%|███████▉  | 237/300 [02:31<00:39,  1.58it/s]
Training:  79%|███████▉  | 238/300 [02:31<00:39,  1.57it/s]
Training:  80%|███████▉  | 239/300 [02:32<00:38,  1.57it/s]
Training:  80%|████████  | 240/300 [02:33<00:38,  1.57it/s]
Training:  80%|████████  | 241/300 [02:33<00:37,  1.57it/s]
Training:  81%|████████  | 242/300 [02:34<00:36,  1.58it/s]
Training:  81%|████████  | 243/300 [02:35<00:36,  1.58it/s]
Training:  81%|████████▏ | 244/300 [02:35<00:35,  1.58it/s]
Training:  82%|████████▏ | 245/300 [02:36<00:34,  1.57it/s]
Training:  82%|████████▏ | 246/300 [02:36<00:34,  1.58it/s]
Training:  82%|████████▏ | 247/300 [02:37<00:33,  1.58it/s]
Training:  83%|████████▎ | 248/300 [02:38<00:33,  1.58it/s]
Training:  83%|████████▎ | 249/300 [02:38<00:32,  1.56it/s]
Training:  83%|████████▎ | 250/300 [02:39<00:31,  1.57it/s]
Training:  84%|████████▎ | 251/300 [02:40<00:31,  1.57it/s]
Training:  84%|████████▍ | 252/300 [02:40<00:30,  1.57it/s]
Training:  84%|████████▍ | 253/300 [02:41<00:29,  1.57it/s]
Training:  85%|████████▍ | 254/300 [02:42<00:29,  1.56it/s]
Training:  85%|████████▌ | 255/300 [02:42<00:28,  1.56it/s]
Training:  85%|████████▌ | 256/300 [02:43<00:28,  1.56it/s]
Training:  86%|████████▌ | 257/300 [02:43<00:27,  1.57it/s]
Training:  86%|████████▌ | 258/300 [02:44<00:28,  1.49it/s]
Training:  86%|████████▋ | 259/300 [02:45<00:27,  1.47it/s]
Training:  87%|████████▋ | 260/300 [02:46<00:27,  1.48it/s]
Training:  87%|████████▋ | 261/300 [02:46<00:26,  1.47it/s]
Training:  87%|████████▋ | 262/300 [02:47<00:25,  1.46it/s]
Training:  88%|████████▊ | 263/300 [02:48<00:25,  1.48it/s]
Training:  88%|████████▊ | 264/300 [02:48<00:24,  1.49it/s]
Training:  88%|████████▊ | 265/300 [02:49<00:23,  1.50it/s]
Training:  89%|████████▊ | 266/300 [02:50<00:22,  1.51it/s]
Training:  89%|████████▉ | 267/300 [02:50<00:21,  1.52it/s]
Training:  89%|████████▉ | 268/300 [02:51<00:21,  1.52it/s]
Training:  90%|████████▉ | 269/300 [02:52<00:20,  1.50it/s]
Training:  90%|█████████ | 270/300 [02:52<00:20,  1.49it/s]
Training:  90%|█████████ | 271/300 [02:53<00:19,  1.50it/s]
Training:  91%|█████████ | 272/300 [02:54<00:18,  1.49it/s]
Training:  91%|█████████ | 273/300 [02:54<00:18,  1.48it/s]
Training:  91%|█████████▏| 274/300 [02:55<00:17,  1.49it/s]
Training:  92%|█████████▏| 275/300 [02:56<00:17,  1.47it/s]
Training:  92%|█████████▏| 276/300 [02:56<00:16,  1.48it/s]
Training:  92%|█████████▏| 277/300 [02:57<00:15,  1.49it/s]
Training:  93%|█████████▎| 278/300 [02:58<00:14,  1.50it/s]
Training:  93%|█████████▎| 279/300 [02:58<00:14,  1.50it/s]
Training:  93%|█████████▎| 280/300 [02:59<00:13,  1.49it/s]
Training:  94%|█████████▎| 281/300 [03:00<00:12,  1.49it/s]
Training:  94%|█████████▍| 282/300 [03:00<00:12,  1.50it/s]
Training:  94%|█████████▍| 283/300 [03:01<00:11,  1.48it/s]
Training:  95%|█████████▍| 284/300 [03:02<00:10,  1.48it/s]
Training:  95%|█████████▌| 285/300 [03:02<00:10,  1.48it/s]
Training:  95%|█████████▌| 286/300 [03:03<00:09,  1.48it/s]
Training:  96%|█████████▌| 287/300 [03:04<00:08,  1.48it/s]
Training:  96%|█████████▌| 288/300 [03:04<00:08,  1.49it/s]
Training:  96%|█████████▋| 289/300 [03:05<00:07,  1.50it/s]
Training:  97%|█████████▋| 290/300 [03:06<00:06,  1.51it/s]
Training:  97%|█████████▋| 291/300 [03:06<00:05,  1.51it/s]
Training:  97%|█████████▋| 292/300 [03:07<00:05,  1.52it/s]
Training:  98%|█████████▊| 293/300 [03:08<00:04,  1.52it/s]
Training:  98%|█████████▊| 294/300 [03:08<00:03,  1.50it/s]
Training:  98%|█████████▊| 295/300 [03:09<00:03,  1.50it/s]
Training:  99%|█████████▊| 296/300 [03:10<00:02,  1.49it/s]
Training:  99%|█████████▉| 297/300 [03:10<00:02,  1.50it/s]
Training:  99%|█████████▉| 298/300 [03:11<00:01,  1.47it/s]
Training: 100%|█████████▉| 299/300 [03:12<00:00,  1.46it/s]
Training: 100%|██████████| 300/300 [03:12<00:00,  1.48it/s]
Training: 100%|██████████| 300/300 [03:12<00:00,  1.56it/s]
Epoch [10/300], Avg Total Loss: 0.9209, LR: 0.000100
Epoch [20/300], Avg Total Loss: 0.9022, LR: 0.000100
Epoch [30/300], Avg Total Loss: 0.9011, LR: 0.000100
Epoch [40/300], Avg Total Loss: 0.9009, LR: 0.000100
Epoch [50/300], Avg Total Loss: 0.9009, LR: 0.000010
Epoch [60/300], Avg Total Loss: 0.9009, LR: 0.000001
Epoch [70/300], Avg Total Loss: 0.9009, LR: 0.000000
Epoch [80/300], Avg Total Loss: 0.9008, LR: 0.000000
Epoch [90/300], Avg Total Loss: 0.9009, LR: 0.000000
Epoch [100/300], Avg Total Loss: 0.9008, LR: 0.000000
Epoch [110/300], Avg Total Loss: 0.9009, LR: 0.000000
Epoch [120/300], Avg Total Loss: 0.9008, LR: 0.000000
Epoch [130/300], Avg Total Loss: 0.9008, LR: 0.000000
Epoch [140/300], Avg Total Loss: 0.9008, LR: 0.000000
Epoch [150/300], Avg Total Loss: 0.9008, LR: 0.000000
Epoch [160/300], Avg Total Loss: 0.9009, LR: 0.000000
Epoch [170/300], Avg Total Loss: 0.9008, LR: 0.000000
Epoch [180/300], Avg Total Loss: 0.9008, LR: 0.000000
Epoch [190/300], Avg Total Loss: 0.9009, LR: 0.000000
Epoch [200/300], Avg Total Loss: 0.9008, LR: 0.000000
Epoch [210/300], Avg Total Loss: 0.9009, LR: 0.000000
Epoch [220/300], Avg Total Loss: 0.9009, LR: 0.000000
Epoch [230/300], Avg Total Loss: 0.9009, LR: 0.000000
Epoch [240/300], Avg Total Loss: 0.9009, LR: 0.000000
Epoch [250/300], Avg Total Loss: 0.9009, LR: 0.000000
Epoch [260/300], Avg Total Loss: 0.9009, LR: 0.000000
Epoch [270/300], Avg Total Loss: 0.9009, LR: 0.000000
Epoch [280/300], Avg Total Loss: 0.9009, LR: 0.000000
Epoch [290/300], Avg Total Loss: 0.9010, LR: 0.000000
Epoch [300/300], Avg Total Loss: 0.9008, LR: 0.000000

--- Running Analysis for: VanillaAE -  SEED740 TRAIN ONLY ---

Calculating Local Betas (VanillaAE - _seed740_train_only):   0%|          | 0/354 [00:00<?, ?it/s]
                                                                                                  
--- Defining Subgroups Dynamically (Details in Full Analysis) ---

  Note: 'identified_target_ld_orig_name' for specific interaction plots is set to 'Latent3' (from LD of largest dynamic subgroup: 'Local 'Latent3' Coeff < Global LCI (-2.195)' with size 107).

  Calculating RMSE comparison for 5 subgroup configuration(s):
Not the main method, detailed plots are skipped.

--- Running Analysis for: VanillaAE -  SEED740 COMBINED ---

Calculating Local Betas (VanillaAE - _seed740_combined):   0%|          | 0/443 [00:00<?, ?it/s]
                                                                                                
--- Defining Subgroups Dynamically (Details in Full Analysis) ---

  Note: 'identified_target_ld_orig_name' for specific interaction plots is set to 'Latent0' (from LD of largest dynamic subgroup: 'Local 'Latent0' Coeff < Global LCI (0.397)' with size 96).

  Calculating RMSE comparison for 5 subgroup configuration(s):
Not the main method, detailed plots are skipped.

Performing PCA for seed 740...

--- Running Analysis for: PCA -  SEED740 TRAIN ONLY ---

--- Defining Subgroups Dynamically (Details in Full Analysis) ---
  No candidate dynamic subgroups found (e.g., all CIs NaN, no local coeffs outside CIs, or none met min size 10).
Skipping RMSE comparison (Method is PCA).
Skipping RMSE comparison (Local intercepts series is all NaN).
Not the main method, detailed plots are skipped.

--- Running Analysis for: PCA -  SEED740 COMBINED ---

--- Defining Subgroups Dynamically (Details in Full Analysis) ---
  No candidate dynamic subgroups found (e.g., all CIs NaN, no local coeffs outside CIs, or none met min size 10).
Skipping RMSE comparison (Method is PCA).
Skipping RMSE comparison (Local intercepts series is all NaN).
Not the main method, detailed plots are skipped.

Processing Seed 4/15: 660
Random seed set to 660 for reproducibility.
Successfully loaded data from data/processed/prevent_direct_train_data.csv. Shape: (443, 78)
Filtered out non-numeric columns: ['CENTER', 'PID', 'VISIT']
No 'train' column found. Creating 80/20 train/test split with seed 660...
Training CompositeAE for seed 660...

Training:   0%|          | 0/300 [00:00<?, ?it/s]
Training:   0%|          | 1/300 [00:00<03:13,  1.54it/s]
Training:   1%|          | 2/300 [00:01<03:13,  1.54it/s]
Training:   1%|          | 3/300 [00:01<03:11,  1.55it/s]
Training:   1%|▏         | 4/300 [00:02<03:11,  1.54it/s]
Training:   2%|▏         | 5/300 [00:03<03:10,  1.55it/s]
Training:   2%|▏         | 6/300 [00:03<03:10,  1.54it/s]
Training:   2%|▏         | 7/300 [00:04<03:10,  1.53it/s]
Training:   3%|▎         | 8/300 [00:05<03:13,  1.51it/s]
Training:   3%|▎         | 9/300 [00:05<03:16,  1.48it/s]
Training:   3%|▎         | 10/300 [00:06<03:14,  1.49it/s]
Training:   4%|▎         | 11/300 [00:07<03:11,  1.51it/s]
Training:   4%|▍         | 12/300 [00:07<03:09,  1.52it/s]
Training:   4%|▍         | 13/300 [00:08<03:08,  1.52it/s]
Training:   5%|▍         | 14/300 [00:09<03:07,  1.52it/s]
Training:   5%|▌         | 15/300 [00:09<03:06,  1.52it/s]
Training:   5%|▌         | 16/300 [00:10<03:08,  1.51it/s]
Training:   6%|▌         | 17/300 [00:11<03:06,  1.52it/s]
Training:   6%|▌         | 18/300 [00:11<03:03,  1.54it/s]
Training:   6%|▋         | 19/300 [00:12<03:02,  1.54it/s]
Training:   7%|▋         | 20/300 [00:13<03:04,  1.52it/s]
Training:   7%|▋         | 21/300 [00:13<03:03,  1.52it/s]
Training:   7%|▋         | 22/300 [00:14<03:02,  1.53it/s]
Training:   8%|▊         | 23/300 [00:15<03:01,  1.53it/s]
Training:   8%|▊         | 24/300 [00:15<02:59,  1.54it/s]
Training:   8%|▊         | 25/300 [00:16<02:58,  1.54it/s]
Training:   9%|▊         | 26/300 [00:17<02:56,  1.55it/s]
Training:   9%|▉         | 27/300 [00:17<02:56,  1.54it/s]
Training:   9%|▉         | 28/300 [00:18<02:54,  1.56it/s]
Training:  10%|▉         | 29/300 [00:18<02:52,  1.57it/s]
Training:  10%|█         | 30/300 [00:19<02:51,  1.58it/s]
Training:  10%|█         | 31/300 [00:20<02:50,  1.58it/s]
Training:  11%|█         | 32/300 [00:20<02:48,  1.59it/s]
Training:  11%|█         | 33/300 [00:21<02:48,  1.59it/s]
Training:  11%|█▏        | 34/300 [00:22<02:48,  1.58it/s]
Training:  12%|█▏        | 35/300 [00:22<02:47,  1.58it/s]
Training:  12%|█▏        | 36/300 [00:23<02:47,  1.57it/s]
Training:  12%|█▏        | 37/300 [00:23<02:47,  1.57it/s]
Training:  13%|█▎        | 38/300 [00:24<02:47,  1.57it/s]
Training:  13%|█▎        | 39/300 [00:25<02:46,  1.57it/s]
Training:  13%|█▎        | 40/300 [00:25<02:45,  1.57it/s]
Training:  14%|█▎        | 41/300 [00:26<02:43,  1.58it/s]
Training:  14%|█▍        | 42/300 [00:27<02:42,  1.58it/s]
Training:  14%|█▍        | 43/300 [00:27<02:41,  1.59it/s]
Training:  15%|█▍        | 44/300 [00:28<02:41,  1.58it/s]
Training:  15%|█▌        | 45/300 [00:29<02:40,  1.59it/s]
Training:  15%|█▌        | 46/300 [00:29<02:39,  1.59it/s]
Training:  16%|█▌        | 47/300 [00:30<02:38,  1.59it/s]
Training:  16%|█▌        | 48/300 [00:30<02:38,  1.59it/s]
Training:  16%|█▋        | 49/300 [00:31<02:38,  1.58it/s]
Training:  17%|█▋        | 50/300 [00:32<02:38,  1.58it/s]
Training:  17%|█▋        | 51/300 [00:32<02:37,  1.58it/s]
Training:  17%|█▋        | 52/300 [00:33<02:37,  1.58it/s]
Training:  18%|█▊        | 53/300 [00:34<02:36,  1.58it/s]
Training:  18%|█▊        | 54/300 [00:34<02:35,  1.58it/s]
Training:  18%|█▊        | 55/300 [00:35<02:34,  1.59it/s]
Training:  19%|█▊        | 56/300 [00:35<02:33,  1.59it/s]
Training:  19%|█▉        | 57/300 [00:36<02:32,  1.60it/s]
Training:  19%|█▉        | 58/300 [00:37<02:31,  1.60it/s]
Training:  20%|█▉        | 59/300 [00:37<02:30,  1.60it/s]
Training:  20%|██        | 60/300 [00:38<02:29,  1.60it/s]
Training:  20%|██        | 61/300 [00:39<02:28,  1.60it/s]
Training:  21%|██        | 62/300 [00:39<02:28,  1.60it/s]
Training:  21%|██        | 63/300 [00:40<02:28,  1.59it/s]
Training:  21%|██▏       | 64/300 [00:40<02:28,  1.59it/s]
Training:  22%|██▏       | 65/300 [00:41<02:28,  1.59it/s]
Training:  22%|██▏       | 66/300 [00:42<02:28,  1.58it/s]
Training:  22%|██▏       | 67/300 [00:42<02:27,  1.58it/s]
Training:  23%|██▎       | 68/300 [00:43<02:27,  1.57it/s]
Training:  23%|██▎       | 69/300 [00:44<02:26,  1.58it/s]
Training:  23%|██▎       | 70/300 [00:44<02:27,  1.56it/s]
Training:  24%|██▎       | 71/300 [00:45<02:25,  1.57it/s]
Training:  24%|██▍       | 72/300 [00:46<02:24,  1.58it/s]
Training:  24%|██▍       | 73/300 [00:46<02:23,  1.59it/s]
Training:  25%|██▍       | 74/300 [00:47<02:22,  1.58it/s]
Training:  25%|██▌       | 75/300 [00:47<02:21,  1.59it/s]
Training:  25%|██▌       | 76/300 [00:48<02:21,  1.58it/s]
Training:  26%|██▌       | 77/300 [00:49<02:20,  1.59it/s]
Training:  26%|██▌       | 78/300 [00:49<02:20,  1.58it/s]
Training:  26%|██▋       | 79/300 [00:50<02:19,  1.58it/s]
Training:  27%|██▋       | 80/300 [00:51<02:19,  1.58it/s]
Training:  27%|██▋       | 81/300 [00:51<02:18,  1.58it/s]
Training:  27%|██▋       | 82/300 [00:52<02:18,  1.58it/s]
Training:  28%|██▊       | 83/300 [00:53<02:19,  1.56it/s]
Training:  28%|██▊       | 84/300 [00:53<02:18,  1.56it/s]
Training:  28%|██▊       | 85/300 [00:54<02:17,  1.56it/s]
Training:  29%|██▊       | 86/300 [00:54<02:15,  1.58it/s]
Training:  29%|██▉       | 87/300 [00:55<02:14,  1.59it/s]
Training:  29%|██▉       | 88/300 [00:56<02:13,  1.59it/s]
Training:  30%|██▉       | 89/300 [00:56<02:14,  1.57it/s]
Training:  30%|███       | 90/300 [00:57<02:13,  1.57it/s]
Training:  30%|███       | 91/300 [00:58<02:12,  1.58it/s]
Training:  31%|███       | 92/300 [00:58<02:11,  1.58it/s]
Training:  31%|███       | 93/300 [00:59<02:11,  1.58it/s]
Training:  31%|███▏      | 94/300 [01:00<02:12,  1.55it/s]
Training:  32%|███▏      | 95/300 [01:00<02:11,  1.55it/s]
Training:  32%|███▏      | 96/300 [01:01<02:11,  1.56it/s]
Training:  32%|███▏      | 97/300 [01:01<02:09,  1.56it/s]
Training:  33%|███▎      | 98/300 [01:02<02:09,  1.57it/s]
Training:  33%|███▎      | 99/300 [01:03<02:07,  1.57it/s]
Training:  33%|███▎      | 100/300 [01:03<02:06,  1.58it/s]
Training:  34%|███▎      | 101/300 [01:04<02:06,  1.58it/s]
Training:  34%|███▍      | 102/300 [01:05<02:05,  1.58it/s]
Training:  34%|███▍      | 103/300 [01:05<02:04,  1.58it/s]
Training:  35%|███▍      | 104/300 [01:06<02:03,  1.59it/s]
Training:  35%|███▌      | 105/300 [01:07<02:02,  1.59it/s]
Training:  35%|███▌      | 106/300 [01:07<02:01,  1.59it/s]
Training:  36%|███▌      | 107/300 [01:08<02:01,  1.59it/s]
Training:  36%|███▌      | 108/300 [01:08<02:01,  1.58it/s]
Training:  36%|███▋      | 109/300 [01:09<02:00,  1.58it/s]
Training:  37%|███▋      | 110/300 [01:10<02:00,  1.58it/s]
Training:  37%|███▋      | 111/300 [01:10<01:59,  1.58it/s]
Training:  37%|███▋      | 112/300 [01:11<01:59,  1.58it/s]
Training:  38%|███▊      | 113/300 [01:12<02:00,  1.55it/s]
Training:  38%|███▊      | 114/300 [01:12<02:01,  1.54it/s]
Training:  38%|███▊      | 115/300 [01:13<02:00,  1.53it/s]
Training:  39%|███▊      | 116/300 [01:14<02:00,  1.52it/s]
Training:  39%|███▉      | 117/300 [01:14<02:00,  1.52it/s]
Training:  39%|███▉      | 118/300 [01:15<01:59,  1.52it/s]
Training:  40%|███▉      | 119/300 [01:16<01:59,  1.52it/s]
Training:  40%|████      | 120/300 [01:16<01:58,  1.52it/s]
Training:  40%|████      | 121/300 [01:17<01:57,  1.52it/s]
Training:  41%|████      | 122/300 [01:18<01:57,  1.52it/s]
Training:  41%|████      | 123/300 [01:18<01:56,  1.52it/s]
Training:  41%|████▏     | 124/300 [01:19<01:58,  1.49it/s]
Training:  42%|████▏     | 125/300 [01:20<01:57,  1.49it/s]
Training:  42%|████▏     | 126/300 [01:20<01:57,  1.48it/s]
Training:  42%|████▏     | 127/300 [01:21<01:57,  1.48it/s]
Training:  43%|████▎     | 128/300 [01:22<01:57,  1.47it/s]
Training:  43%|████▎     | 129/300 [01:22<01:57,  1.46it/s]
Training:  43%|████▎     | 130/300 [01:23<01:57,  1.45it/s]
Training:  44%|████▎     | 131/300 [01:24<01:56,  1.45it/s]
Training:  44%|████▍     | 132/300 [01:24<01:54,  1.46it/s]
Training:  44%|████▍     | 133/300 [01:25<01:52,  1.48it/s]
Training:  45%|████▍     | 134/300 [01:26<01:50,  1.50it/s]
Training:  45%|████▌     | 135/300 [01:26<01:48,  1.52it/s]
Training:  45%|████▌     | 136/300 [01:27<01:46,  1.53it/s]
Training:  46%|████▌     | 137/300 [01:28<01:45,  1.54it/s]
Training:  46%|████▌     | 138/300 [01:28<01:44,  1.55it/s]
Training:  46%|████▋     | 139/300 [01:29<01:43,  1.55it/s]
Training:  47%|████▋     | 140/300 [01:30<01:42,  1.55it/s]
Training:  47%|████▋     | 141/300 [01:30<01:42,  1.56it/s]
Training:  47%|████▋     | 142/300 [01:31<01:41,  1.56it/s]
Training:  48%|████▊     | 143/300 [01:31<01:41,  1.55it/s]
Training:  48%|████▊     | 144/300 [01:32<01:42,  1.53it/s]
Training:  48%|████▊     | 145/300 [01:33<01:41,  1.53it/s]
Training:  49%|████▊     | 146/300 [01:33<01:39,  1.54it/s]
Training:  49%|████▉     | 147/300 [01:34<01:40,  1.52it/s]
Training:  49%|████▉     | 148/300 [01:35<01:41,  1.49it/s]
Training:  50%|████▉     | 149/300 [01:36<01:42,  1.47it/s]
Training:  50%|█████     | 150/300 [01:36<01:40,  1.49it/s]
Training:  50%|█████     | 151/300 [01:37<01:40,  1.48it/s]
Training:  51%|█████     | 152/300 [01:37<01:38,  1.50it/s]
Training:  51%|█████     | 153/300 [01:38<01:37,  1.51it/s]
Training:  51%|█████▏    | 154/300 [01:39<01:36,  1.51it/s]
Training:  52%|█████▏    | 155/300 [01:39<01:36,  1.50it/s]
Training:  52%|█████▏    | 156/300 [01:40<01:37,  1.48it/s]
Training:  52%|█████▏    | 157/300 [01:41<01:35,  1.50it/s]
Training:  53%|█████▎    | 158/300 [01:42<01:35,  1.48it/s]
Training:  53%|█████▎    | 159/300 [01:42<01:37,  1.45it/s]
Training:  53%|█████▎    | 160/300 [01:43<01:35,  1.46it/s]
Training:  54%|█████▎    | 161/300 [01:44<01:33,  1.48it/s]
Training:  54%|█████▍    | 162/300 [01:44<01:32,  1.50it/s]
Training:  54%|█████▍    | 163/300 [01:45<01:31,  1.50it/s]
Training:  55%|█████▍    | 164/300 [01:46<01:29,  1.52it/s]
Training:  55%|█████▌    | 165/300 [01:46<01:28,  1.53it/s]
Training:  55%|█████▌    | 166/300 [01:47<01:28,  1.52it/s]
Training:  56%|█████▌    | 167/300 [01:47<01:26,  1.53it/s]
Training:  56%|█████▌    | 168/300 [01:48<01:25,  1.54it/s]
Training:  56%|█████▋    | 169/300 [01:49<01:25,  1.54it/s]
Training:  57%|█████▋    | 170/300 [01:49<01:24,  1.53it/s]
Training:  57%|█████▋    | 171/300 [01:50<01:26,  1.50it/s]
Training:  57%|█████▋    | 172/300 [01:51<01:25,  1.49it/s]
Training:  58%|█████▊    | 173/300 [01:51<01:24,  1.50it/s]
Training:  58%|█████▊    | 174/300 [01:52<01:24,  1.49it/s]
Training:  58%|█████▊    | 175/300 [01:53<01:24,  1.48it/s]
Training:  59%|█████▊    | 176/300 [01:54<01:23,  1.48it/s]
Training:  59%|█████▉    | 177/300 [01:54<01:23,  1.47it/s]
Training:  59%|█████▉    | 178/300 [01:55<01:22,  1.49it/s]
Training:  60%|█████▉    | 179/300 [01:55<01:20,  1.51it/s]
Training:  60%|██████    | 180/300 [01:56<01:18,  1.52it/s]
Training:  60%|██████    | 181/300 [01:57<01:18,  1.52it/s]
Training:  61%|██████    | 182/300 [01:57<01:17,  1.52it/s]
Training:  61%|██████    | 183/300 [01:58<01:18,  1.50it/s]
Training:  61%|██████▏   | 184/300 [01:59<01:18,  1.47it/s]
Training:  62%|██████▏   | 185/300 [02:00<01:18,  1.46it/s]
Training:  62%|██████▏   | 186/300 [02:00<01:19,  1.43it/s]
Training:  62%|██████▏   | 187/300 [02:01<01:20,  1.41it/s]
Training:  63%|██████▎   | 188/300 [02:02<01:19,  1.41it/s]
Training:  63%|██████▎   | 189/300 [02:02<01:18,  1.42it/s]
Training:  63%|██████▎   | 190/300 [02:03<01:16,  1.43it/s]
Training:  64%|██████▎   | 191/300 [02:04<01:16,  1.42it/s]
Training:  64%|██████▍   | 192/300 [02:05<01:16,  1.41it/s]
Training:  64%|██████▍   | 193/300 [02:05<01:16,  1.40it/s]
Training:  65%|██████▍   | 194/300 [02:06<01:16,  1.39it/s]
Training:  65%|██████▌   | 195/300 [02:07<01:16,  1.38it/s]
Training:  65%|██████▌   | 196/300 [02:07<01:13,  1.41it/s]
Training:  66%|██████▌   | 197/300 [02:08<01:13,  1.41it/s]
Training:  66%|██████▌   | 198/300 [02:09<01:12,  1.42it/s]
Training:  66%|██████▋   | 199/300 [02:09<01:09,  1.46it/s]
Training:  67%|██████▋   | 200/300 [02:10<01:07,  1.49it/s]
Training:  67%|██████▋   | 201/300 [02:11<01:06,  1.50it/s]
Training:  67%|██████▋   | 202/300 [02:11<01:04,  1.51it/s]
Training:  68%|██████▊   | 203/300 [02:12<01:03,  1.53it/s]
Training:  68%|██████▊   | 204/300 [02:13<01:02,  1.54it/s]
Training:  68%|██████▊   | 205/300 [02:13<01:01,  1.54it/s]
Training:  69%|██████▊   | 206/300 [02:14<01:00,  1.55it/s]
Training:  69%|██████▉   | 207/300 [02:15<01:00,  1.52it/s]
Training:  69%|██████▉   | 208/300 [02:15<01:01,  1.49it/s]
Training:  70%|██████▉   | 209/300 [02:16<01:01,  1.48it/s]
Training:  70%|███████   | 210/300 [02:17<00:59,  1.51it/s]
Training:  70%|███████   | 211/300 [02:17<00:58,  1.52it/s]
Training:  71%|███████   | 212/300 [02:18<00:57,  1.52it/s]
Training:  71%|███████   | 213/300 [02:19<00:56,  1.54it/s]
Training:  71%|███████▏  | 214/300 [02:19<00:56,  1.53it/s]
Training:  72%|███████▏  | 215/300 [02:20<00:55,  1.53it/s]
Training:  72%|███████▏  | 216/300 [02:21<00:54,  1.53it/s]
Training:  72%|███████▏  | 217/300 [02:21<00:54,  1.54it/s]
Training:  73%|███████▎  | 218/300 [02:22<00:53,  1.54it/s]
Training:  73%|███████▎  | 219/300 [02:23<00:52,  1.53it/s]
Training:  73%|███████▎  | 220/300 [02:23<00:52,  1.53it/s]
Training:  74%|███████▎  | 221/300 [02:24<00:51,  1.53it/s]
Training:  74%|███████▍  | 222/300 [02:24<00:51,  1.52it/s]
Training:  74%|███████▍  | 223/300 [02:25<00:50,  1.52it/s]
Training:  75%|███████▍  | 224/300 [02:26<00:49,  1.53it/s]
Training:  75%|███████▌  | 225/300 [02:26<00:49,  1.52it/s]
Training:  75%|███████▌  | 226/300 [02:27<00:48,  1.52it/s]
Training:  76%|███████▌  | 227/300 [02:28<00:47,  1.52it/s]
Training:  76%|███████▌  | 228/300 [02:28<00:47,  1.52it/s]
Training:  76%|███████▋  | 229/300 [02:29<00:46,  1.53it/s]
Training:  77%|███████▋  | 230/300 [02:30<00:45,  1.53it/s]
Training:  77%|███████▋  | 231/300 [02:30<00:45,  1.53it/s]
Training:  77%|███████▋  | 232/300 [02:31<00:44,  1.52it/s]
Training:  78%|███████▊  | 233/300 [02:32<00:44,  1.52it/s]
Training:  78%|███████▊  | 234/300 [02:32<00:43,  1.53it/s]
Training:  78%|███████▊  | 235/300 [02:33<00:42,  1.52it/s]
Training:  79%|███████▊  | 236/300 [02:34<00:41,  1.53it/s]
Training:  79%|███████▉  | 237/300 [02:34<00:41,  1.53it/s]
Training:  79%|███████▉  | 238/300 [02:35<00:40,  1.54it/s]
Training:  80%|███████▉  | 239/300 [02:36<00:39,  1.53it/s]
Training:  80%|████████  | 240/300 [02:36<00:39,  1.54it/s]
Training:  80%|████████  | 241/300 [02:37<00:38,  1.54it/s]
Training:  81%|████████  | 242/300 [02:38<00:38,  1.52it/s]
Training:  81%|████████  | 243/300 [02:38<00:38,  1.49it/s]
Training:  81%|████████▏ | 244/300 [02:39<00:37,  1.49it/s]
Training:  82%|████████▏ | 245/300 [02:40<00:37,  1.47it/s]
Training:  82%|████████▏ | 246/300 [02:40<00:36,  1.48it/s]
Training:  82%|████████▏ | 247/300 [02:41<00:35,  1.48it/s]
Training:  83%|████████▎ | 248/300 [02:42<00:34,  1.49it/s]
Training:  83%|████████▎ | 249/300 [02:42<00:34,  1.49it/s]
Training:  83%|████████▎ | 250/300 [02:43<00:33,  1.50it/s]
Training:  84%|████████▎ | 251/300 [02:44<00:32,  1.50it/s]
Training:  84%|████████▍ | 252/300 [02:44<00:31,  1.51it/s]
Training:  84%|████████▍ | 253/300 [02:45<00:31,  1.49it/s]
Training:  85%|████████▍ | 254/300 [02:46<00:30,  1.48it/s]
Training:  85%|████████▌ | 255/300 [02:46<00:30,  1.49it/s]
Training:  85%|████████▌ | 256/300 [02:47<00:29,  1.51it/s]
Training:  86%|████████▌ | 257/300 [02:48<00:28,  1.52it/s]
Training:  86%|████████▌ | 258/300 [02:48<00:27,  1.53it/s]
Training:  86%|████████▋ | 259/300 [02:49<00:26,  1.54it/s]
Training:  87%|████████▋ | 260/300 [02:50<00:25,  1.54it/s]
Training:  87%|████████▋ | 261/300 [02:50<00:25,  1.55it/s]
Training:  87%|████████▋ | 262/300 [02:51<00:24,  1.55it/s]
Training:  88%|████████▊ | 263/300 [02:51<00:23,  1.55it/s]
Training:  88%|████████▊ | 264/300 [02:52<00:23,  1.56it/s]
Training:  88%|████████▊ | 265/300 [02:53<00:22,  1.56it/s]
Training:  89%|████████▊ | 266/300 [02:53<00:21,  1.56it/s]
Training:  89%|████████▉ | 267/300 [02:54<00:21,  1.55it/s]
Training:  89%|████████▉ | 268/300 [02:55<00:20,  1.54it/s]
Training:  90%|████████▉ | 269/300 [02:55<00:20,  1.54it/s]
Training:  90%|█████████ | 270/300 [02:56<00:19,  1.54it/s]
Training:  90%|█████████ | 271/300 [02:57<00:18,  1.54it/s]
Training:  91%|█████████ | 272/300 [02:57<00:18,  1.54it/s]
Training:  91%|█████████ | 273/300 [02:58<00:17,  1.54it/s]
Training:  91%|█████████▏| 274/300 [02:59<00:16,  1.55it/s]
Training:  92%|█████████▏| 275/300 [02:59<00:16,  1.55it/s]
Training:  92%|█████████▏| 276/300 [03:00<00:15,  1.55it/s]
Training:  92%|█████████▏| 277/300 [03:01<00:14,  1.55it/s]
Training:  93%|█████████▎| 278/300 [03:01<00:14,  1.55it/s]
Training:  93%|█████████▎| 279/300 [03:02<00:13,  1.53it/s]
Training:  93%|█████████▎| 280/300 [03:03<00:13,  1.52it/s]
Training:  94%|█████████▎| 281/300 [03:03<00:12,  1.52it/s]
Training:  94%|█████████▍| 282/300 [03:04<00:11,  1.52it/s]
Training:  94%|█████████▍| 283/300 [03:05<00:11,  1.51it/s]
Training:  95%|█████████▍| 284/300 [03:05<00:10,  1.50it/s]
Training:  95%|█████████▌| 285/300 [03:06<00:09,  1.50it/s]
Training:  95%|█████████▌| 286/300 [03:07<00:09,  1.50it/s]
Training:  96%|█████████▌| 287/300 [03:07<00:08,  1.50it/s]
Training:  96%|█████████▌| 288/300 [03:08<00:07,  1.52it/s]
Training:  96%|█████████▋| 289/300 [03:08<00:07,  1.53it/s]
Training:  97%|█████████▋| 290/300 [03:09<00:06,  1.53it/s]
Training:  97%|█████████▋| 291/300 [03:10<00:05,  1.54it/s]
Training:  97%|█████████▋| 292/300 [03:10<00:05,  1.54it/s]
Training:  98%|█████████▊| 293/300 [03:11<00:04,  1.54it/s]
Training:  98%|█████████▊| 294/300 [03:12<00:03,  1.53it/s]
Training:  98%|█████████▊| 295/300 [03:12<00:03,  1.52it/s]
Training:  99%|█████████▊| 296/300 [03:13<00:02,  1.49it/s]
Training:  99%|█████████▉| 297/300 [03:14<00:02,  1.48it/s]
Training:  99%|█████████▉| 298/300 [03:14<00:01,  1.49it/s]
Training: 100%|█████████▉| 299/300 [03:15<00:00,  1.50it/s]
Training: 100%|██████████| 300/300 [03:16<00:00,  1.51it/s]
Training: 100%|██████████| 300/300 [03:16<00:00,  1.53it/s]
Epoch [10/300], Avg Total Loss: 1.1281, LR: 0.000100
Epoch [20/300], Avg Total Loss: 1.1092, LR: 0.000100
Epoch [30/300], Avg Total Loss: 1.0981, LR: 0.000100
Epoch [40/300], Avg Total Loss: 1.0911, LR: 0.000100
Epoch [50/300], Avg Total Loss: 1.0849, LR: 0.000100
Epoch [60/300], Avg Total Loss: 1.0809, LR: 0.000100
Epoch [70/300], Avg Total Loss: 1.0768, LR: 0.000100
Epoch [80/300], Avg Total Loss: 1.0742, LR: 0.000100
Epoch [90/300], Avg Total Loss: 1.0724, LR: 0.000100
Epoch [100/300], Avg Total Loss: 1.0699, LR: 0.000100
Epoch [110/300], Avg Total Loss: 1.0682, LR: 0.000100
Epoch [120/300], Avg Total Loss: 1.0667, LR: 0.000100
Epoch [130/300], Avg Total Loss: 1.0652, LR: 0.000100
Epoch [140/300], Avg Total Loss: 1.0644, LR: 0.000100
Epoch [150/300], Avg Total Loss: 1.0635, LR: 0.000100
Epoch [160/300], Avg Total Loss: 1.0628, LR: 0.000100
Epoch [170/300], Avg Total Loss: 1.0607, LR: 0.000100
Epoch [180/300], Avg Total Loss: 1.0597, LR: 0.000100
Epoch [190/300], Avg Total Loss: 1.0585, LR: 0.000100
Epoch [200/300], Avg Total Loss: 1.0571, LR: 0.000100
Epoch [210/300], Avg Total Loss: 1.0568, LR: 0.000100
Epoch [220/300], Avg Total Loss: 1.0548, LR: 0.000100
Epoch [230/300], Avg Total Loss: 1.0536, LR: 0.000100
Epoch [240/300], Avg Total Loss: 1.0525, LR: 0.000100
Epoch [250/300], Avg Total Loss: 1.0521, LR: 0.000100
Epoch [260/300], Avg Total Loss: 1.0508, LR: 0.000010
Epoch [270/300], Avg Total Loss: 1.0501, LR: 0.000010
Epoch [280/300], Avg Total Loss: 1.0498, LR: 0.000001
Epoch [290/300], Avg Total Loss: 1.0499, LR: 0.000000
Epoch [300/300], Avg Total Loss: 1.0500, LR: 0.000000

--- Running Analysis for: CompositeAE -  SEED660 TRAIN ONLY ---

Calculating Local Betas (CompositeAE - _seed660_train_only):   0%|          | 0/354 [00:00<?, ?it/s]
                                                                                                    
--- Defining Subgroups Dynamically (Details in Full Analysis) ---

  Note: 'identified_target_ld_orig_name' for specific interaction plots is set to 'Latent3' (from LD of largest dynamic subgroup: 'Local 'Latent3' Coeff < Global LCI (-0.811)' with size 97).

  Calculating RMSE comparison for 6 subgroup configuration(s):
Not the main method, detailed plots are skipped.

--- Running Analysis for: CompositeAE -  SEED660 COMBINED ---

Calculating Local Betas (CompositeAE - _seed660_combined):   0%|          | 0/443 [00:00<?, ?it/s]
                                                                                                  
--- Defining Subgroups Dynamically (Details in Full Analysis) ---

  Note: 'identified_target_ld_orig_name' for specific interaction plots is set to 'Latent0' (from LD of largest dynamic subgroup: 'Local 'Latent0' Coeff > Global UCI (-0.229)' with size 34).

  Calculating RMSE comparison for 3 subgroup configuration(s):
Not the main method, detailed plots are skipped.

Training VanillaAE for seed 660...
Training VanillaAE for seed 660...

Training:   0%|          | 0/300 [00:00<?, ?it/s]
Training:   0%|          | 1/300 [00:00<03:24,  1.46it/s]
Training:   1%|          | 2/300 [00:01<03:22,  1.47it/s]
Training:   1%|          | 3/300 [00:02<03:23,  1.46it/s]
Training:   1%|▏         | 4/300 [00:02<03:21,  1.47it/s]
Training:   2%|▏         | 5/300 [00:03<03:17,  1.49it/s]
Training:   2%|▏         | 6/300 [00:04<03:14,  1.51it/s]
Training:   2%|▏         | 7/300 [00:04<03:11,  1.53it/s]
Training:   3%|▎         | 8/300 [00:05<03:08,  1.55it/s]
Training:   3%|▎         | 9/300 [00:05<03:07,  1.55it/s]
Training:   3%|▎         | 10/300 [00:06<03:06,  1.56it/s]
Training:   4%|▎         | 11/300 [00:07<03:06,  1.55it/s]
Training:   4%|▍         | 12/300 [00:07<03:05,  1.55it/s]
Training:   4%|▍         | 13/300 [00:08<03:06,  1.54it/s]
Training:   5%|▍         | 14/300 [00:09<03:05,  1.54it/s]
Training:   5%|▌         | 15/300 [00:09<03:05,  1.54it/s]
Training:   5%|▌         | 16/300 [00:10<03:03,  1.54it/s]
Training:   6%|▌         | 17/300 [00:11<03:05,  1.53it/s]
Training:   6%|▌         | 18/300 [00:11<03:04,  1.53it/s]
Training:   6%|▋         | 19/300 [00:12<03:03,  1.53it/s]
Training:   7%|▋         | 20/300 [00:13<03:02,  1.54it/s]
Training:   7%|▋         | 21/300 [00:13<03:01,  1.54it/s]
Training:   7%|▋         | 22/300 [00:14<03:00,  1.54it/s]
Training:   8%|▊         | 23/300 [00:15<02:58,  1.55it/s]
Training:   8%|▊         | 24/300 [00:15<02:57,  1.55it/s]
Training:   8%|▊         | 25/300 [00:16<02:57,  1.55it/s]
Training:   9%|▊         | 26/300 [00:16<02:56,  1.55it/s]
Training:   9%|▉         | 27/300 [00:17<02:55,  1.55it/s]
Training:   9%|▉         | 28/300 [00:18<02:54,  1.55it/s]
Training:  10%|▉         | 29/300 [00:18<02:54,  1.56it/s]
Training:  10%|█         | 30/300 [00:19<02:53,  1.56it/s]
Training:  10%|█         | 31/300 [00:20<02:53,  1.55it/s]
Training:  11%|█         | 32/300 [00:20<02:52,  1.55it/s]
Training:  11%|█         | 33/300 [00:21<02:51,  1.55it/s]
Training:  11%|█▏        | 34/300 [00:22<02:50,  1.56it/s]
Training:  12%|█▏        | 35/300 [00:22<02:49,  1.56it/s]
Training:  12%|█▏        | 36/300 [00:23<02:49,  1.56it/s]
Training:  12%|█▏        | 37/300 [00:24<02:49,  1.55it/s]
Training:  13%|█▎        | 38/300 [00:24<02:48,  1.55it/s]
Training:  13%|█▎        | 39/300 [00:25<02:47,  1.56it/s]
Training:  13%|█▎        | 40/300 [00:25<02:46,  1.56it/s]
Training:  14%|█▎        | 41/300 [00:26<02:46,  1.56it/s]
Training:  14%|█▍        | 42/300 [00:27<02:45,  1.56it/s]
Training:  14%|█▍        | 43/300 [00:27<02:45,  1.56it/s]
Training:  15%|█▍        | 44/300 [00:28<02:46,  1.54it/s]
Training:  15%|█▌        | 45/300 [00:29<02:45,  1.54it/s]
Training:  15%|█▌        | 46/300 [00:29<02:44,  1.54it/s]
Training:  16%|█▌        | 47/300 [00:30<02:43,  1.55it/s]
Training:  16%|█▌        | 48/300 [00:31<02:42,  1.55it/s]
Training:  16%|█▋        | 49/300 [00:31<02:41,  1.56it/s]
Training:  17%|█▋        | 50/300 [00:32<02:40,  1.56it/s]
Training:  17%|█▋        | 51/300 [00:33<02:39,  1.56it/s]
Training:  17%|█▋        | 52/300 [00:33<02:38,  1.56it/s]
Training:  18%|█▊        | 53/300 [00:34<02:37,  1.56it/s]
Training:  18%|█▊        | 54/300 [00:34<02:38,  1.55it/s]
Training:  18%|█▊        | 55/300 [00:35<02:39,  1.54it/s]
Training:  19%|█▊        | 56/300 [00:36<02:38,  1.54it/s]
Training:  19%|█▉        | 57/300 [00:36<02:37,  1.55it/s]
Training:  19%|█▉        | 58/300 [00:37<02:36,  1.55it/s]
Training:  20%|█▉        | 59/300 [00:38<02:35,  1.55it/s]
Training:  20%|██        | 60/300 [00:38<02:34,  1.56it/s]
Training:  20%|██        | 61/300 [00:39<02:32,  1.56it/s]
Training:  21%|██        | 62/300 [00:40<02:32,  1.56it/s]
Training:  21%|██        | 63/300 [00:40<02:31,  1.57it/s]
Training:  21%|██▏       | 64/300 [00:41<02:31,  1.56it/s]
Training:  22%|██▏       | 65/300 [00:42<02:30,  1.56it/s]
Training:  22%|██▏       | 66/300 [00:42<02:29,  1.56it/s]
Training:  22%|██▏       | 67/300 [00:43<02:29,  1.56it/s]
Training:  23%|██▎       | 68/300 [00:43<02:28,  1.56it/s]
Training:  23%|██▎       | 69/300 [00:44<02:29,  1.54it/s]
Training:  23%|██▎       | 70/300 [00:45<02:32,  1.51it/s]
Training:  24%|██▎       | 71/300 [00:45<02:32,  1.50it/s]
Training:  24%|██▍       | 72/300 [00:46<02:31,  1.50it/s]
Training:  24%|██▍       | 73/300 [00:47<02:31,  1.49it/s]
Training:  25%|██▍       | 74/300 [00:48<02:32,  1.49it/s]
Training:  25%|██▌       | 75/300 [00:48<02:34,  1.46it/s]
Training:  25%|██▌       | 76/300 [00:49<02:32,  1.47it/s]
Training:  26%|██▌       | 77/300 [00:50<02:33,  1.45it/s]
Training:  26%|██▌       | 78/300 [00:50<02:38,  1.41it/s]
Training:  26%|██▋       | 79/300 [00:51<02:34,  1.43it/s]
Training:  27%|██▋       | 80/300 [00:52<02:32,  1.44it/s]
Training:  27%|██▋       | 81/300 [00:52<02:30,  1.45it/s]
Training:  27%|██▋       | 82/300 [00:53<02:27,  1.48it/s]
Training:  28%|██▊       | 83/300 [00:54<02:26,  1.48it/s]
Training:  28%|██▊       | 84/300 [00:54<02:25,  1.48it/s]
Training:  28%|██▊       | 85/300 [00:55<02:25,  1.48it/s]
Training:  29%|██▊       | 86/300 [00:56<02:26,  1.46it/s]
Training:  29%|██▉       | 87/300 [00:56<02:25,  1.47it/s]
Training:  29%|██▉       | 88/300 [00:57<02:24,  1.47it/s]
Training:  30%|██▉       | 89/300 [00:58<02:23,  1.47it/s]
Training:  30%|███       | 90/300 [00:58<02:21,  1.48it/s]
Training:  30%|███       | 91/300 [00:59<02:22,  1.47it/s]
Training:  31%|███       | 92/300 [01:00<02:21,  1.47it/s]
Training:  31%|███       | 93/300 [01:00<02:18,  1.50it/s]
Training:  31%|███▏      | 94/300 [01:01<02:16,  1.51it/s]
Training:  32%|███▏      | 95/300 [01:02<02:14,  1.53it/s]
Training:  32%|███▏      | 96/300 [01:02<02:13,  1.53it/s]
Training:  32%|███▏      | 97/300 [01:03<02:11,  1.54it/s]
Training:  33%|███▎      | 98/300 [01:04<02:10,  1.54it/s]
Training:  33%|███▎      | 99/300 [01:04<02:10,  1.55it/s]
Training:  33%|███▎      | 100/300 [01:05<02:08,  1.55it/s]
Training:  34%|███▎      | 101/300 [01:06<02:07,  1.56it/s]
Training:  34%|███▍      | 102/300 [01:06<02:07,  1.56it/s]
Training:  34%|███▍      | 103/300 [01:07<02:06,  1.56it/s]
Training:  35%|███▍      | 104/300 [01:08<02:05,  1.56it/s]
Training:  35%|███▌      | 105/300 [01:08<02:05,  1.55it/s]
Training:  35%|███▌      | 106/300 [01:09<02:05,  1.55it/s]
Training:  36%|███▌      | 107/300 [01:09<02:04,  1.55it/s]
Training:  36%|███▌      | 108/300 [01:10<02:02,  1.56it/s]
Training:  36%|███▋      | 109/300 [01:11<02:02,  1.56it/s]
Training:  37%|███▋      | 110/300 [01:11<02:01,  1.56it/s]
Training:  37%|███▋      | 111/300 [01:12<02:01,  1.56it/s]
Training:  37%|███▋      | 112/300 [01:13<02:01,  1.55it/s]
Training:  38%|███▊      | 113/300 [01:13<02:00,  1.55it/s]
Training:  38%|███▊      | 114/300 [01:14<02:00,  1.55it/s]
Training:  38%|███▊      | 115/300 [01:15<01:59,  1.55it/s]
Training:  39%|███▊      | 116/300 [01:15<01:58,  1.56it/s]
Training:  39%|███▉      | 117/300 [01:16<01:57,  1.56it/s]
Training:  39%|███▉      | 118/300 [01:17<01:56,  1.56it/s]
Training:  40%|███▉      | 119/300 [01:17<01:55,  1.56it/s]
Training:  40%|████      | 120/300 [01:18<01:55,  1.56it/s]
Training:  40%|████      | 121/300 [01:18<01:55,  1.55it/s]
Training:  41%|████      | 122/300 [01:19<01:54,  1.55it/s]
Training:  41%|████      | 123/300 [01:20<01:54,  1.55it/s]
Training:  41%|████▏     | 124/300 [01:20<01:53,  1.55it/s]
Training:  42%|████▏     | 125/300 [01:21<01:52,  1.55it/s]
Training:  42%|████▏     | 126/300 [01:22<01:52,  1.55it/s]
Training:  42%|████▏     | 127/300 [01:22<01:51,  1.55it/s]
Training:  43%|████▎     | 128/300 [01:23<01:50,  1.55it/s]
Training:  43%|████▎     | 129/300 [01:24<01:51,  1.54it/s]
Training:  43%|████▎     | 130/300 [01:24<01:52,  1.51it/s]
Training:  44%|████▎     | 131/300 [01:25<01:53,  1.49it/s]
Training:  44%|████▍     | 132/300 [01:26<01:51,  1.51it/s]
Training:  44%|████▍     | 133/300 [01:26<01:49,  1.52it/s]
Training:  45%|████▍     | 134/300 [01:27<01:48,  1.53it/s]
Training:  45%|████▌     | 135/300 [01:28<01:48,  1.52it/s]
Training:  45%|████▌     | 136/300 [01:28<01:48,  1.51it/s]
Training:  46%|████▌     | 137/300 [01:29<01:48,  1.50it/s]
Training:  46%|████▌     | 138/300 [01:30<01:47,  1.51it/s]
Training:  46%|████▋     | 139/300 [01:30<01:47,  1.50it/s]
Training:  47%|████▋     | 140/300 [01:31<01:47,  1.49it/s]
Training:  47%|████▋     | 141/300 [01:32<01:45,  1.51it/s]
Training:  47%|████▋     | 142/300 [01:32<01:46,  1.49it/s]
Training:  48%|████▊     | 143/300 [01:33<01:47,  1.46it/s]
Training:  48%|████▊     | 144/300 [01:34<01:46,  1.47it/s]
Training:  48%|████▊     | 145/300 [01:34<01:43,  1.49it/s]
Training:  49%|████▊     | 146/300 [01:35<01:41,  1.51it/s]
Training:  49%|████▉     | 147/300 [01:36<01:40,  1.52it/s]
Training:  49%|████▉     | 148/300 [01:36<01:39,  1.52it/s]
Training:  50%|████▉     | 149/300 [01:37<01:40,  1.50it/s]
Training:  50%|█████     | 150/300 [01:38<01:39,  1.51it/s]
Training:  50%|█████     | 151/300 [01:38<01:37,  1.53it/s]
Training:  51%|█████     | 152/300 [01:39<01:37,  1.52it/s]
Training:  51%|█████     | 153/300 [01:40<01:38,  1.50it/s]
Training:  51%|█████▏    | 154/300 [01:40<01:36,  1.51it/s]
Training:  52%|█████▏    | 155/300 [01:41<01:35,  1.52it/s]
Training:  52%|█████▏    | 156/300 [01:42<01:34,  1.52it/s]
Training:  52%|█████▏    | 157/300 [01:42<01:33,  1.52it/s]
Training:  53%|█████▎    | 158/300 [01:43<01:35,  1.49it/s]
Training:  53%|█████▎    | 159/300 [01:44<01:35,  1.48it/s]
Training:  53%|█████▎    | 160/300 [01:44<01:35,  1.47it/s]
Training:  54%|█████▎    | 161/300 [01:45<01:34,  1.47it/s]
Training:  54%|█████▍    | 162/300 [01:46<01:34,  1.46it/s]
Training:  54%|█████▍    | 163/300 [01:46<01:33,  1.46it/s]
Training:  55%|█████▍    | 164/300 [01:47<01:33,  1.45it/s]
Training:  55%|█████▌    | 165/300 [01:48<01:33,  1.45it/s]
Training:  55%|█████▌    | 166/300 [01:48<01:31,  1.47it/s]
Training:  56%|█████▌    | 167/300 [01:49<01:30,  1.46it/s]
Training:  56%|█████▌    | 168/300 [01:50<01:28,  1.49it/s]
Training:  56%|█████▋    | 169/300 [01:50<01:27,  1.49it/s]
Training:  57%|█████▋    | 170/300 [01:51<01:26,  1.50it/s]
Training:  57%|█████▋    | 171/300 [01:52<01:25,  1.51it/s]
Training:  57%|█████▋    | 172/300 [01:52<01:24,  1.51it/s]
Training:  58%|█████▊    | 173/300 [01:53<01:25,  1.49it/s]
Training:  58%|█████▊    | 174/300 [01:54<01:25,  1.47it/s]
Training:  58%|█████▊    | 175/300 [01:55<01:26,  1.45it/s]
Training:  59%|█████▊    | 176/300 [01:55<01:25,  1.46it/s]
Training:  59%|█████▉    | 177/300 [01:56<01:25,  1.44it/s]
Training:  59%|█████▉    | 178/300 [01:57<01:23,  1.46it/s]
Training:  60%|█████▉    | 179/300 [01:57<01:22,  1.46it/s]
Training:  60%|██████    | 180/300 [01:58<01:21,  1.47it/s]
Training:  60%|██████    | 181/300 [01:59<01:22,  1.45it/s]
Training:  61%|██████    | 182/300 [01:59<01:21,  1.44it/s]
Training:  61%|██████    | 183/300 [02:00<01:22,  1.42it/s]
Training:  61%|██████▏   | 184/300 [02:01<01:20,  1.45it/s]
Training:  62%|██████▏   | 185/300 [02:01<01:20,  1.43it/s]
Training:  62%|██████▏   | 186/300 [02:02<01:18,  1.46it/s]
Training:  62%|██████▏   | 187/300 [02:03<01:16,  1.48it/s]
Training:  63%|██████▎   | 188/300 [02:03<01:14,  1.51it/s]
Training:  63%|██████▎   | 189/300 [02:04<01:14,  1.49it/s]
Training:  63%|██████▎   | 190/300 [02:05<01:13,  1.49it/s]
Training:  64%|██████▎   | 191/300 [02:05<01:13,  1.48it/s]
Training:  64%|██████▍   | 192/300 [02:06<01:11,  1.50it/s]
Training:  64%|██████▍   | 193/300 [02:07<01:11,  1.50it/s]
Training:  65%|██████▍   | 194/300 [02:07<01:11,  1.49it/s]
Training:  65%|██████▌   | 195/300 [02:08<01:10,  1.49it/s]
Training:  65%|██████▌   | 196/300 [02:09<01:09,  1.50it/s]
Training:  66%|██████▌   | 197/300 [02:09<01:08,  1.51it/s]
Training:  66%|██████▌   | 198/300 [02:10<01:07,  1.50it/s]
Training:  66%|██████▋   | 199/300 [02:11<01:07,  1.50it/s]
Training:  67%|██████▋   | 200/300 [02:11<01:06,  1.51it/s]
Training:  67%|██████▋   | 201/300 [02:12<01:05,  1.51it/s]
Training:  67%|██████▋   | 202/300 [02:13<01:04,  1.53it/s]
Training:  68%|██████▊   | 203/300 [02:13<01:03,  1.52it/s]
Training:  68%|██████▊   | 204/300 [02:14<01:03,  1.52it/s]
Training:  68%|██████▊   | 205/300 [02:15<01:02,  1.52it/s]
Training:  69%|██████▊   | 206/300 [02:15<01:01,  1.53it/s]
Training:  69%|██████▉   | 207/300 [02:16<01:00,  1.53it/s]
Training:  69%|██████▉   | 208/300 [02:17<01:00,  1.52it/s]
Training:  70%|██████▉   | 209/300 [02:17<00:59,  1.53it/s]
Training:  70%|███████   | 210/300 [02:18<00:58,  1.53it/s]
Training:  70%|███████   | 211/300 [02:19<00:58,  1.52it/s]
Training:  71%|███████   | 212/300 [02:19<00:58,  1.51it/s]
Training:  71%|███████   | 213/300 [02:20<00:58,  1.49it/s]
Training:  71%|███████▏  | 214/300 [02:21<00:57,  1.50it/s]
Training:  72%|███████▏  | 215/300 [02:21<00:56,  1.49it/s]
Training:  72%|███████▏  | 216/300 [02:22<00:57,  1.47it/s]
Training:  72%|███████▏  | 217/300 [02:23<00:56,  1.48it/s]
Training:  73%|███████▎  | 218/300 [02:23<00:55,  1.48it/s]
Training:  73%|███████▎  | 219/300 [02:24<00:55,  1.47it/s]
Training:  73%|███████▎  | 220/300 [02:25<00:54,  1.47it/s]
Training:  74%|███████▎  | 221/300 [02:25<00:53,  1.47it/s]
Training:  74%|███████▍  | 222/300 [02:26<00:52,  1.48it/s]
Training:  74%|███████▍  | 223/300 [02:27<00:52,  1.47it/s]
Training:  75%|███████▍  | 224/300 [02:27<00:51,  1.48it/s]
Training:  75%|███████▌  | 225/300 [02:28<00:50,  1.50it/s]
Training:  75%|███████▌  | 226/300 [02:29<00:49,  1.49it/s]
Training:  76%|███████▌  | 227/300 [02:29<00:48,  1.50it/s]
Training:  76%|███████▌  | 228/300 [02:30<00:47,  1.52it/s]
Training:  76%|███████▋  | 229/300 [02:31<00:46,  1.52it/s]
Training:  77%|███████▋  | 230/300 [02:31<00:46,  1.51it/s]
Training:  77%|███████▋  | 231/300 [02:32<00:45,  1.52it/s]
Training:  77%|███████▋  | 232/300 [02:33<00:44,  1.51it/s]
Training:  78%|███████▊  | 233/300 [02:33<00:44,  1.51it/s]
Training:  78%|███████▊  | 234/300 [02:34<00:43,  1.51it/s]
Training:  78%|███████▊  | 235/300 [02:35<00:43,  1.50it/s]
Training:  79%|███████▊  | 236/300 [02:35<00:42,  1.50it/s]
Training:  79%|███████▉  | 237/300 [02:36<00:41,  1.51it/s]
Training:  79%|███████▉  | 238/300 [02:37<00:40,  1.51it/s]
Training:  80%|███████▉  | 239/300 [02:37<00:40,  1.52it/s]
Training:  80%|████████  | 240/300 [02:38<00:39,  1.52it/s]
Training:  80%|████████  | 241/300 [02:39<00:38,  1.52it/s]
Training:  81%|████████  | 242/300 [02:39<00:37,  1.53it/s]
Training:  81%|████████  | 243/300 [02:40<00:37,  1.52it/s]
Training:  81%|████████▏ | 244/300 [02:41<00:36,  1.53it/s]
Training:  82%|████████▏ | 245/300 [02:41<00:36,  1.53it/s]
Training:  82%|████████▏ | 246/300 [02:42<00:35,  1.52it/s]
Training:  82%|████████▏ | 247/300 [02:43<00:36,  1.46it/s]
Training:  83%|████████▎ | 248/300 [02:43<00:35,  1.46it/s]
Training:  83%|████████▎ | 249/300 [02:44<00:35,  1.45it/s]
Training:  83%|████████▎ | 250/300 [02:45<00:34,  1.47it/s]
Training:  84%|████████▎ | 251/300 [02:45<00:33,  1.48it/s]
Training:  84%|████████▍ | 252/300 [02:46<00:32,  1.48it/s]
Training:  84%|████████▍ | 253/300 [02:47<00:31,  1.48it/s]
Training:  85%|████████▍ | 254/300 [02:47<00:31,  1.47it/s]
Training:  85%|████████▌ | 255/300 [02:48<00:30,  1.47it/s]
Training:  85%|████████▌ | 256/300 [02:49<00:29,  1.47it/s]
Training:  86%|████████▌ | 257/300 [02:50<00:29,  1.45it/s]
Training:  86%|████████▌ | 258/300 [02:50<00:28,  1.46it/s]
Training:  86%|████████▋ | 259/300 [02:51<00:27,  1.48it/s]
Training:  87%|████████▋ | 260/300 [02:52<00:26,  1.49it/s]
Training:  87%|████████▋ | 261/300 [02:52<00:25,  1.51it/s]
Training:  87%|████████▋ | 262/300 [02:53<00:25,  1.52it/s]
Training:  88%|████████▊ | 263/300 [02:53<00:24,  1.53it/s]
Training:  88%|████████▊ | 264/300 [02:54<00:23,  1.53it/s]
Training:  88%|████████▊ | 265/300 [02:55<00:22,  1.54it/s]
Training:  89%|████████▊ | 266/300 [02:55<00:22,  1.54it/s]
Training:  89%|████████▉ | 267/300 [02:56<00:21,  1.54it/s]
Training:  89%|████████▉ | 268/300 [02:57<00:20,  1.54it/s]
Training:  90%|████████▉ | 269/300 [02:57<00:20,  1.51it/s]
Training:  90%|█████████ | 270/300 [02:58<00:20,  1.49it/s]
Training:  90%|█████████ | 271/300 [02:59<00:19,  1.50it/s]
Training:  91%|█████████ | 272/300 [02:59<00:18,  1.49it/s]
Training:  91%|█████████ | 273/300 [03:00<00:17,  1.50it/s]
Training:  91%|█████████▏| 274/300 [03:01<00:17,  1.51it/s]
Training:  92%|█████████▏| 275/300 [03:01<00:16,  1.52it/s]
Training:  92%|█████████▏| 276/300 [03:02<00:15,  1.53it/s]
Training:  92%|█████████▏| 277/300 [03:03<00:15,  1.53it/s]
Training:  93%|█████████▎| 278/300 [03:03<00:14,  1.53it/s]
Training:  93%|█████████▎| 279/300 [03:04<00:13,  1.53it/s]
Training:  93%|█████████▎| 280/300 [03:05<00:12,  1.54it/s]
Training:  94%|█████████▎| 281/300 [03:05<00:12,  1.54it/s]
Training:  94%|█████████▍| 282/300 [03:06<00:11,  1.55it/s]
Training:  94%|█████████▍| 283/300 [03:07<00:10,  1.55it/s]
Training:  95%|█████████▍| 284/300 [03:07<00:10,  1.55it/s]
Training:  95%|█████████▌| 285/300 [03:08<00:09,  1.55it/s]
Training:  95%|█████████▌| 286/300 [03:08<00:09,  1.55it/s]
Training:  96%|█████████▌| 287/300 [03:09<00:08,  1.55it/s]
Training:  96%|█████████▌| 288/300 [03:10<00:07,  1.54it/s]
Training:  96%|█████████▋| 289/300 [03:10<00:07,  1.54it/s]
Training:  97%|█████████▋| 290/300 [03:11<00:06,  1.54it/s]
Training:  97%|█████████▋| 291/300 [03:12<00:05,  1.54it/s]
Training:  97%|█████████▋| 292/300 [03:12<00:05,  1.55it/s]
Training:  98%|█████████▊| 293/300 [03:13<00:04,  1.55it/s]
Training:  98%|█████████▊| 294/300 [03:14<00:03,  1.55it/s]
Training:  98%|█████████▊| 295/300 [03:14<00:03,  1.55it/s]
Training:  99%|█████████▊| 296/300 [03:15<00:02,  1.55it/s]
Training:  99%|█████████▉| 297/300 [03:16<00:01,  1.55it/s]
Training:  99%|█████████▉| 298/300 [03:16<00:01,  1.55it/s]
Training: 100%|█████████▉| 299/300 [03:17<00:00,  1.55it/s]
Training: 100%|██████████| 300/300 [03:18<00:00,  1.54it/s]
Training: 100%|██████████| 300/300 [03:18<00:00,  1.52it/s]
Epoch [10/300], Avg Total Loss: 0.9404, LR: 0.000100
Epoch [20/300], Avg Total Loss: 0.9160, LR: 0.000100
Epoch [30/300], Avg Total Loss: 0.9138, LR: 0.000100
Epoch [40/300], Avg Total Loss: 0.9132, LR: 0.000100
Epoch [50/300], Avg Total Loss: 0.9129, LR: 0.000100
Epoch [60/300], Avg Total Loss: 0.9127, LR: 0.000100
Epoch [70/300], Avg Total Loss: 0.9128, LR: 0.000010
Epoch [80/300], Avg Total Loss: 0.9127, LR: 0.000010
Epoch [90/300], Avg Total Loss: 0.9126, LR: 0.000001
Epoch [100/300], Avg Total Loss: 0.9127, LR: 0.000000
Epoch [110/300], Avg Total Loss: 0.9128, LR: 0.000000
Epoch [120/300], Avg Total Loss: 0.9126, LR: 0.000000
Epoch [130/300], Avg Total Loss: 0.9127, LR: 0.000000
Epoch [140/300], Avg Total Loss: 0.9126, LR: 0.000000
Epoch [150/300], Avg Total Loss: 0.9126, LR: 0.000000
Epoch [160/300], Avg Total Loss: 0.9127, LR: 0.000000
Epoch [170/300], Avg Total Loss: 0.9127, LR: 0.000000
Epoch [180/300], Avg Total Loss: 0.9126, LR: 0.000000
Epoch [190/300], Avg Total Loss: 0.9127, LR: 0.000000
Epoch [200/300], Avg Total Loss: 0.9127, LR: 0.000000
Epoch [210/300], Avg Total Loss: 0.9127, LR: 0.000000
Epoch [220/300], Avg Total Loss: 0.9126, LR: 0.000000
Epoch [230/300], Avg Total Loss: 0.9127, LR: 0.000000
Epoch [240/300], Avg Total Loss: 0.9126, LR: 0.000000
Epoch [250/300], Avg Total Loss: 0.9126, LR: 0.000000
Epoch [260/300], Avg Total Loss: 0.9126, LR: 0.000000
Epoch [270/300], Avg Total Loss: 0.9127, LR: 0.000000
Epoch [280/300], Avg Total Loss: 0.9128, LR: 0.000000
Epoch [290/300], Avg Total Loss: 0.9127, LR: 0.000000
Epoch [300/300], Avg Total Loss: 0.9126, LR: 0.000000

--- Running Analysis for: VanillaAE -  SEED660 TRAIN ONLY ---

Calculating Local Betas (VanillaAE - _seed660_train_only):   0%|          | 0/354 [00:00<?, ?it/s]
                                                                                                  
--- Defining Subgroups Dynamically (Details in Full Analysis) ---

  Note: 'identified_target_ld_orig_name' for specific interaction plots is set to 'Latent1' (from LD of largest dynamic subgroup: 'Local 'Latent1' Coeff < Global LCI (-1.169)' with size 44).

  Calculating RMSE comparison for 3 subgroup configuration(s):
Not the main method, detailed plots are skipped.

--- Running Analysis for: VanillaAE -  SEED660 COMBINED ---

Calculating Local Betas (VanillaAE - _seed660_combined):   0%|          | 0/443 [00:00<?, ?it/s]
                                                                                                
--- Defining Subgroups Dynamically (Details in Full Analysis) ---

  Note: 'identified_target_ld_orig_name' for specific interaction plots is set to 'Latent1' (from LD of largest dynamic subgroup: 'Local 'Latent1' Coeff < Global LCI (-1.093)' with size 94).

  Calculating RMSE comparison for 5 subgroup configuration(s):
Not the main method, detailed plots are skipped.

Performing PCA for seed 660...

--- Running Analysis for: PCA -  SEED660 TRAIN ONLY ---

--- Defining Subgroups Dynamically (Details in Full Analysis) ---
  No candidate dynamic subgroups found (e.g., all CIs NaN, no local coeffs outside CIs, or none met min size 10).
Skipping RMSE comparison (Method is PCA).
Skipping RMSE comparison (Local intercepts series is all NaN).
Not the main method, detailed plots are skipped.

--- Running Analysis for: PCA -  SEED660 COMBINED ---

--- Defining Subgroups Dynamically (Details in Full Analysis) ---
  No candidate dynamic subgroups found (e.g., all CIs NaN, no local coeffs outside CIs, or none met min size 10).
Skipping RMSE comparison (Method is PCA).
Skipping RMSE comparison (Local intercepts series is all NaN).
Not the main method, detailed plots are skipped.

Processing Seed 5/15: 411
Random seed set to 411 for reproducibility.
Successfully loaded data from data/processed/prevent_direct_train_data.csv. Shape: (443, 78)
Filtered out non-numeric columns: ['CENTER', 'PID', 'VISIT']
No 'train' column found. Creating 80/20 train/test split with seed 411...
Training CompositeAE for seed 411...

Training:   0%|          | 0/300 [00:00<?, ?it/s]
Training:   0%|          | 1/300 [00:00<03:15,  1.53it/s]
Training:   1%|          | 2/300 [00:01<03:14,  1.53it/s]
Training:   1%|          | 3/300 [00:01<03:12,  1.54it/s]
Training:   1%|▏         | 4/300 [00:02<03:11,  1.54it/s]
Training:   2%|▏         | 5/300 [00:03<03:09,  1.55it/s]
Training:   2%|▏         | 6/300 [00:03<03:09,  1.55it/s]
Training:   2%|▏         | 7/300 [00:04<03:08,  1.56it/s]
Training:   3%|▎         | 8/300 [00:05<03:07,  1.55it/s]
Training:   3%|▎         | 9/300 [00:05<03:07,  1.55it/s]
Training:   3%|▎         | 10/300 [00:06<03:08,  1.54it/s]
Training:   4%|▎         | 11/300 [00:07<03:07,  1.54it/s]
Training:   4%|▍         | 12/300 [00:07<03:06,  1.54it/s]
Training:   4%|▍         | 13/300 [00:08<03:05,  1.54it/s]
Training:   5%|▍         | 14/300 [00:09<03:05,  1.54it/s]
Training:   5%|▌         | 15/300 [00:09<03:06,  1.53it/s]
Training:   5%|▌         | 16/300 [00:10<03:04,  1.54it/s]
Training:   6%|▌         | 17/300 [00:11<03:03,  1.54it/s]
Training:   6%|▌         | 18/300 [00:11<03:02,  1.55it/s]
Training:   6%|▋         | 19/300 [00:12<03:01,  1.55it/s]
Training:   7%|▋         | 20/300 [00:12<03:00,  1.55it/s]
Training:   7%|▋         | 21/300 [00:13<02:59,  1.55it/s]
Training:   7%|▋         | 22/300 [00:14<02:59,  1.55it/s]
Training:   8%|▊         | 23/300 [00:14<02:59,  1.55it/s]
Training:   8%|▊         | 24/300 [00:15<02:58,  1.54it/s]
Training:   8%|▊         | 25/300 [00:16<02:58,  1.54it/s]
Training:   9%|▊         | 26/300 [00:16<02:57,  1.55it/s]
Training:   9%|▉         | 27/300 [00:17<02:56,  1.55it/s]
Training:   9%|▉         | 28/300 [00:18<02:55,  1.55it/s]
Training:  10%|▉         | 29/300 [00:18<02:54,  1.55it/s]
Training:  10%|█         | 30/300 [00:19<02:53,  1.56it/s]
Training:  10%|█         | 31/300 [00:20<02:52,  1.56it/s]
Training:  11%|█         | 32/300 [00:20<02:51,  1.56it/s]
Training:  11%|█         | 33/300 [00:21<02:51,  1.56it/s]
Training:  11%|█▏        | 34/300 [00:21<02:51,  1.55it/s]
Training:  12%|█▏        | 35/300 [00:22<02:51,  1.55it/s]
Training:  12%|█▏        | 36/300 [00:23<02:50,  1.55it/s]
Training:  12%|█▏        | 37/300 [00:23<02:50,  1.55it/s]
Training:  13%|█▎        | 38/300 [00:24<02:49,  1.55it/s]
Training:  13%|█▎        | 39/300 [00:25<02:48,  1.54it/s]
Training:  13%|█▎        | 40/300 [00:25<02:47,  1.55it/s]
Training:  14%|█▎        | 41/300 [00:26<02:47,  1.55it/s]
Training:  14%|█▍        | 42/300 [00:27<02:46,  1.55it/s]
Training:  14%|█▍        | 43/300 [00:27<02:46,  1.54it/s]
Training:  15%|█▍        | 44/300 [00:28<02:45,  1.55it/s]
Training:  15%|█▌        | 45/300 [00:29<02:44,  1.55it/s]
Training:  15%|█▌        | 46/300 [00:29<02:44,  1.54it/s]
Training:  16%|█▌        | 47/300 [00:30<02:44,  1.54it/s]
Training:  16%|█▌        | 48/300 [00:31<02:43,  1.55it/s]
Training:  16%|█▋        | 49/300 [00:31<02:42,  1.54it/s]
Training:  17%|█▋        | 50/300 [00:32<02:41,  1.54it/s]
Training:  17%|█▋        | 51/300 [00:32<02:41,  1.54it/s]
Training:  17%|█▋        | 52/300 [00:33<02:40,  1.54it/s]
Training:  18%|█▊        | 53/300 [00:34<02:39,  1.55it/s]
Training:  18%|█▊        | 54/300 [00:34<02:38,  1.55it/s]
Training:  18%|█▊        | 55/300 [00:35<02:38,  1.55it/s]
Training:  19%|█▊        | 56/300 [00:36<02:37,  1.55it/s]
Training:  19%|█▉        | 57/300 [00:36<02:36,  1.55it/s]
Training:  19%|█▉        | 58/300 [00:37<02:36,  1.55it/s]
Training:  20%|█▉        | 59/300 [00:38<02:35,  1.55it/s]
Training:  20%|██        | 60/300 [00:38<02:35,  1.54it/s]
Training:  20%|██        | 61/300 [00:39<02:34,  1.55it/s]
Training:  21%|██        | 62/300 [00:40<02:33,  1.55it/s]
Training:  21%|██        | 63/300 [00:40<02:32,  1.55it/s]
Training:  21%|██▏       | 64/300 [00:41<02:32,  1.54it/s]
Training:  22%|██▏       | 65/300 [00:42<02:32,  1.54it/s]
Training:  22%|██▏       | 66/300 [00:42<02:31,  1.55it/s]
Training:  22%|██▏       | 67/300 [00:43<02:30,  1.55it/s]
Training:  23%|██▎       | 68/300 [00:43<02:29,  1.55it/s]
Training:  23%|██▎       | 69/300 [00:44<02:28,  1.55it/s]
Training:  23%|██▎       | 70/300 [00:45<02:27,  1.55it/s]
Training:  24%|██▎       | 71/300 [00:45<02:27,  1.56it/s]
Training:  24%|██▍       | 72/300 [00:46<02:27,  1.55it/s]
Training:  24%|██▍       | 73/300 [00:47<02:26,  1.55it/s]
Training:  25%|██▍       | 74/300 [00:47<02:26,  1.54it/s]
Training:  25%|██▌       | 75/300 [00:48<02:25,  1.54it/s]
Training:  25%|██▌       | 76/300 [00:49<02:25,  1.54it/s]
Training:  26%|██▌       | 77/300 [00:49<02:26,  1.52it/s]
Training:  26%|██▌       | 78/300 [00:50<02:24,  1.53it/s]
Training:  26%|██▋       | 79/300 [00:51<02:23,  1.54it/s]
Training:  27%|██▋       | 80/300 [00:51<02:22,  1.55it/s]
Training:  27%|██▋       | 81/300 [00:52<02:21,  1.55it/s]
Training:  27%|██▋       | 82/300 [00:53<02:20,  1.55it/s]
Training:  28%|██▊       | 83/300 [00:53<02:19,  1.56it/s]
Training:  28%|██▊       | 84/300 [00:54<02:18,  1.55it/s]
Training:  28%|██▊       | 85/300 [00:54<02:18,  1.55it/s]
Training:  29%|██▊       | 86/300 [00:55<02:18,  1.55it/s]
Training:  29%|██▉       | 87/300 [00:56<02:17,  1.55it/s]
Training:  29%|██▉       | 88/300 [00:56<02:17,  1.54it/s]
Training:  30%|██▉       | 89/300 [00:57<02:16,  1.54it/s]
Training:  30%|███       | 90/300 [00:58<02:15,  1.55it/s]
Training:  30%|███       | 91/300 [00:58<02:14,  1.55it/s]
Training:  31%|███       | 92/300 [00:59<02:14,  1.55it/s]
Training:  31%|███       | 93/300 [01:00<02:13,  1.55it/s]
Training:  31%|███▏      | 94/300 [01:00<02:12,  1.55it/s]
Training:  32%|███▏      | 95/300 [01:01<02:11,  1.55it/s]
Training:  32%|███▏      | 96/300 [01:02<02:11,  1.55it/s]
Training:  32%|███▏      | 97/300 [01:02<02:11,  1.55it/s]
Training:  33%|███▎      | 98/300 [01:03<02:10,  1.55it/s]
Training:  33%|███▎      | 99/300 [01:03<02:09,  1.55it/s]
Training:  33%|███▎      | 100/300 [01:04<02:09,  1.54it/s]
Training:  34%|███▎      | 101/300 [01:05<02:09,  1.54it/s]
Training:  34%|███▍      | 102/300 [01:05<02:08,  1.54it/s]
Training:  34%|███▍      | 103/300 [01:06<02:07,  1.54it/s]
Training:  35%|███▍      | 104/300 [01:07<02:06,  1.55it/s]
Training:  35%|███▌      | 105/300 [01:07<02:05,  1.55it/s]
Training:  35%|███▌      | 106/300 [01:08<02:04,  1.55it/s]
Training:  36%|███▌      | 107/300 [01:09<02:04,  1.55it/s]
Training:  36%|███▌      | 108/300 [01:09<02:06,  1.51it/s]
Training:  36%|███▋      | 109/300 [01:10<02:07,  1.50it/s]
Training:  37%|███▋      | 110/300 [01:11<02:05,  1.52it/s]
Training:  37%|███▋      | 111/300 [01:11<02:07,  1.48it/s]
Training:  37%|███▋      | 112/300 [01:12<02:05,  1.50it/s]
Training:  38%|███▊      | 113/300 [01:13<02:03,  1.51it/s]
Training:  38%|███▊      | 114/300 [01:13<02:02,  1.51it/s]
Training:  38%|███▊      | 115/300 [01:14<02:01,  1.52it/s]
Training:  39%|███▊      | 116/300 [01:15<02:01,  1.52it/s]
Training:  39%|███▉      | 117/300 [01:15<02:00,  1.52it/s]
Training:  39%|███▉      | 118/300 [01:16<02:00,  1.51it/s]
Training:  40%|███▉      | 119/300 [01:17<02:00,  1.50it/s]
Training:  40%|████      | 120/300 [01:17<02:01,  1.48it/s]
Training:  40%|████      | 121/300 [01:18<02:01,  1.47it/s]
Training:  41%|████      | 122/300 [01:19<02:01,  1.46it/s]
Training:  41%|████      | 123/300 [01:19<02:01,  1.46it/s]
Training:  41%|████▏     | 124/300 [01:20<02:01,  1.45it/s]
Training:  42%|████▏     | 125/300 [01:21<02:01,  1.44it/s]
Training:  42%|████▏     | 126/300 [01:22<02:02,  1.42it/s]
Training:  42%|████▏     | 127/300 [01:22<02:01,  1.42it/s]
Training:  43%|████▎     | 128/300 [01:23<02:00,  1.42it/s]
Training:  43%|████▎     | 129/300 [01:24<01:59,  1.43it/s]
Training:  43%|████▎     | 130/300 [01:24<01:58,  1.43it/s]
Training:  44%|████▎     | 131/300 [01:25<01:58,  1.43it/s]
Training:  44%|████▍     | 132/300 [01:26<01:59,  1.40it/s]
Training:  44%|████▍     | 133/300 [01:26<01:57,  1.42it/s]
Training:  45%|████▍     | 134/300 [01:27<01:57,  1.41it/s]
Training:  45%|████▌     | 135/300 [01:28<01:56,  1.41it/s]
Training:  45%|████▌     | 136/300 [01:29<01:55,  1.42it/s]
Training:  46%|████▌     | 137/300 [01:29<01:56,  1.40it/s]
Training:  46%|████▌     | 138/300 [01:30<01:57,  1.38it/s]
Training:  46%|████▋     | 139/300 [01:31<01:55,  1.40it/s]
Training:  47%|████▋     | 140/300 [01:32<01:55,  1.38it/s]
Training:  47%|████▋     | 141/300 [01:32<01:54,  1.38it/s]
Training:  47%|████▋     | 142/300 [01:33<01:54,  1.38it/s]
Training:  48%|████▊     | 143/300 [01:34<01:53,  1.39it/s]
Training:  48%|████▊     | 144/300 [01:34<01:56,  1.34it/s]
Training:  48%|████▊     | 145/300 [01:35<01:54,  1.36it/s]
Training:  49%|████▊     | 146/300 [01:36<01:54,  1.34it/s]
Training:  49%|████▉     | 147/300 [01:37<01:55,  1.33it/s]
Training:  49%|████▉     | 148/300 [01:37<01:53,  1.34it/s]
Training:  50%|████▉     | 149/300 [01:38<01:53,  1.33it/s]
Training:  50%|█████     | 150/300 [01:39<01:51,  1.35it/s]
Training:  50%|█████     | 151/300 [01:40<01:50,  1.34it/s]
Training:  51%|█████     | 152/300 [01:41<02:03,  1.19it/s]
Training:  51%|█████     | 153/300 [01:42<02:08,  1.15it/s]
Training:  51%|█████▏    | 154/300 [01:45<03:43,  1.53s/it]
Training:  52%|█████▏    | 155/300 [01:46<03:18,  1.37s/it]
Training:  52%|█████▏    | 156/300 [01:47<02:49,  1.18s/it]
Training:  52%|█████▏    | 157/300 [01:47<02:37,  1.10s/it]
Training:  53%|█████▎    | 158/300 [01:48<02:28,  1.04s/it]
Training:  53%|█████▎    | 159/300 [01:49<02:15,  1.04it/s]
Training:  53%|█████▎    | 160/300 [01:51<02:47,  1.20s/it]
Training:  54%|█████▎    | 161/300 [01:52<02:34,  1.11s/it]
Training:  54%|█████▍    | 162/300 [01:54<03:11,  1.39s/it]
Training:  54%|█████▍    | 163/300 [01:55<02:46,  1.22s/it]
Training:  55%|█████▍    | 164/300 [01:56<02:32,  1.12s/it]
Training:  55%|█████▌    | 165/300 [01:56<02:18,  1.03s/it]
Training:  55%|█████▌    | 166/300 [01:57<02:10,  1.03it/s]
Training:  56%|█████▌    | 167/300 [01:58<02:09,  1.03it/s]
Training:  56%|█████▌    | 168/300 [01:59<02:18,  1.05s/it]
Training:  56%|█████▋    | 169/300 [02:01<02:27,  1.13s/it]
Training:  57%|█████▋    | 170/300 [02:02<02:27,  1.14s/it]
Training:  57%|█████▋    | 171/300 [02:03<02:20,  1.09s/it]
Training:  57%|█████▋    | 172/300 [02:04<02:16,  1.07s/it]
Training:  58%|█████▊    | 173/300 [02:05<02:26,  1.16s/it]
Training:  58%|█████▊    | 174/300 [02:06<02:15,  1.07s/it]
Training:  58%|█████▊    | 175/300 [02:07<02:14,  1.07s/it]
Training:  59%|█████▊    | 176/300 [02:08<02:05,  1.01s/it]
Training:  59%|█████▉    | 177/300 [02:09<02:09,  1.06s/it]
Training:  59%|█████▉    | 178/300 [02:10<02:08,  1.05s/it]
Training:  60%|█████▉    | 179/300 [02:11<02:03,  1.02s/it]
Training:  60%|██████    | 180/300 [02:12<02:01,  1.01s/it]
Training:  60%|██████    | 181/300 [02:13<01:57,  1.01it/s]
Training:  61%|██████    | 182/300 [02:14<01:55,  1.02it/s]
Training:  61%|██████    | 183/300 [02:15<01:54,  1.02it/s]
Training:  61%|██████▏   | 184/300 [02:16<01:52,  1.03it/s]
Training:  62%|██████▏   | 185/300 [02:17<01:55,  1.00s/it]
Training:  62%|██████▏   | 186/300 [02:18<01:53,  1.01it/s]
Training:  62%|██████▏   | 187/300 [02:19<01:53,  1.00s/it]
Training:  63%|██████▎   | 188/300 [02:20<01:52,  1.00s/it]
Training:  63%|██████▎   | 189/300 [02:21<01:52,  1.02s/it]
Training:  63%|██████▎   | 190/300 [02:22<01:53,  1.03s/it]
Training:  64%|██████▎   | 191/300 [02:23<01:52,  1.04s/it]
Training:  64%|██████▍   | 192/300 [02:24<01:52,  1.04s/it]
Training:  64%|██████▍   | 193/300 [02:25<01:53,  1.06s/it]
Training:  65%|██████▍   | 194/300 [02:26<01:51,  1.05s/it]
Training:  65%|██████▌   | 195/300 [02:27<01:51,  1.06s/it]
Training:  65%|██████▌   | 196/300 [02:29<01:49,  1.05s/it]
Training:  66%|██████▌   | 197/300 [02:30<01:52,  1.09s/it]
Training:  66%|██████▌   | 198/300 [02:31<01:53,  1.12s/it]
Training:  66%|██████▋   | 199/300 [02:32<01:52,  1.11s/it]
Training:  67%|██████▋   | 200/300 [02:33<01:50,  1.11s/it]
Training:  67%|██████▋   | 201/300 [02:34<01:48,  1.10s/it]
Training:  67%|██████▋   | 202/300 [02:35<01:47,  1.09s/it]
Training:  68%|██████▊   | 203/300 [02:36<01:46,  1.10s/it]
Training:  68%|██████▊   | 204/300 [02:37<01:45,  1.10s/it]
Training:  68%|██████▊   | 205/300 [02:39<01:44,  1.10s/it]
Training:  69%|██████▊   | 206/300 [02:40<01:47,  1.14s/it]
Training:  69%|██████▉   | 207/300 [02:41<01:45,  1.14s/it]
Training:  69%|██████▉   | 208/300 [02:42<01:45,  1.14s/it]
Training:  70%|██████▉   | 209/300 [02:43<01:44,  1.14s/it]
Training:  70%|███████   | 210/300 [02:44<01:41,  1.13s/it]
Training:  70%|███████   | 211/300 [02:45<01:39,  1.12s/it]
Training:  71%|███████   | 212/300 [02:47<01:40,  1.14s/it]
Training:  71%|███████   | 213/300 [02:48<01:39,  1.14s/it]
Training:  71%|███████▏  | 214/300 [02:49<01:37,  1.13s/it]
Training:  72%|███████▏  | 215/300 [02:50<01:35,  1.13s/it]
Training:  72%|███████▏  | 216/300 [02:51<01:36,  1.15s/it]
Training:  72%|███████▏  | 217/300 [02:52<01:35,  1.14s/it]
Training:  73%|███████▎  | 218/300 [02:53<01:32,  1.12s/it]
Training:  73%|███████▎  | 219/300 [02:54<01:29,  1.10s/it]
Training:  73%|███████▎  | 220/300 [02:56<01:28,  1.10s/it]
Training:  74%|███████▎  | 221/300 [02:57<01:25,  1.08s/it]
Training:  74%|███████▍  | 222/300 [02:58<01:24,  1.08s/it]
Training:  74%|███████▍  | 223/300 [02:59<01:22,  1.07s/it]
Training:  75%|███████▍  | 224/300 [03:00<01:20,  1.06s/it]
Training:  75%|███████▌  | 225/300 [03:01<01:17,  1.03s/it]
Training:  75%|███████▌  | 226/300 [03:02<01:17,  1.04s/it]
Training:  76%|███████▌  | 227/300 [03:03<01:15,  1.04s/it]
Training:  76%|███████▌  | 228/300 [03:04<01:15,  1.05s/it]
Training:  76%|███████▋  | 229/300 [03:05<01:13,  1.04s/it]
Training:  77%|███████▋  | 230/300 [03:06<01:10,  1.01s/it]
Training:  77%|███████▋  | 231/300 [03:07<01:08,  1.00it/s]
Training:  77%|███████▋  | 232/300 [03:08<01:07,  1.00it/s]
Training:  78%|███████▊  | 233/300 [03:09<01:08,  1.02s/it]
Training:  78%|███████▊  | 234/300 [03:10<01:04,  1.02it/s]
Training:  78%|███████▊  | 235/300 [03:11<01:05,  1.01s/it]
Training:  79%|███████▊  | 236/300 [03:12<01:02,  1.02it/s]
Training:  79%|███████▉  | 237/300 [03:13<01:04,  1.03s/it]
Training:  79%|███████▉  | 238/300 [03:14<00:59,  1.04it/s]
Training:  80%|███████▉  | 239/300 [03:15<00:59,  1.03it/s]
Training:  80%|████████  | 240/300 [03:16<00:56,  1.07it/s]
Training:  80%|████████  | 241/300 [03:16<00:54,  1.09it/s]
Training:  81%|████████  | 242/300 [03:17<00:53,  1.09it/s]
Training:  81%|████████  | 243/300 [03:18<00:50,  1.12it/s]
Training:  81%|████████▏ | 244/300 [03:19<00:49,  1.12it/s]
Training:  82%|████████▏ | 245/300 [03:20<00:48,  1.13it/s]
Training:  82%|████████▏ | 246/300 [03:21<00:47,  1.14it/s]
Training:  82%|████████▏ | 247/300 [03:22<00:45,  1.16it/s]
Training:  83%|████████▎ | 248/300 [03:22<00:44,  1.16it/s]
Training:  83%|████████▎ | 249/300 [03:23<00:43,  1.18it/s]
Training:  83%|████████▎ | 250/300 [03:24<00:41,  1.19it/s]
Training:  84%|████████▎ | 251/300 [03:25<00:40,  1.20it/s]
Training:  84%|████████▍ | 252/300 [03:26<00:39,  1.23it/s]
Training:  84%|████████▍ | 253/300 [03:26<00:38,  1.22it/s]
Training:  85%|████████▍ | 254/300 [03:27<00:37,  1.23it/s]
Training:  85%|████████▌ | 255/300 [03:28<00:36,  1.23it/s]
Training:  85%|████████▌ | 256/300 [03:29<00:35,  1.26it/s]
Training:  86%|████████▌ | 257/300 [03:30<00:34,  1.26it/s]
Training:  86%|████████▌ | 258/300 [03:30<00:32,  1.28it/s]
Training:  86%|████████▋ | 259/300 [03:31<00:32,  1.25it/s]
Training:  87%|████████▋ | 260/300 [03:32<00:31,  1.28it/s]
Training:  87%|████████▋ | 261/300 [03:33<00:30,  1.28it/s]
Training:  87%|████████▋ | 262/300 [03:34<00:29,  1.27it/s]
Training:  88%|████████▊ | 263/300 [03:34<00:28,  1.28it/s]
Training:  88%|████████▊ | 264/300 [03:35<00:27,  1.31it/s]
Training:  88%|████████▊ | 265/300 [03:36<00:26,  1.30it/s]
Training:  89%|████████▊ | 266/300 [03:37<00:25,  1.32it/s]
Training:  89%|████████▉ | 267/300 [03:37<00:25,  1.31it/s]
Training:  89%|████████▉ | 268/300 [03:38<00:24,  1.31it/s]
Training:  90%|████████▉ | 269/300 [03:39<00:24,  1.29it/s]
Training:  90%|█████████ | 270/300 [03:40<00:22,  1.32it/s]
Training:  90%|█████████ | 271/300 [03:40<00:21,  1.32it/s]
Training:  91%|█████████ | 272/300 [03:41<00:21,  1.33it/s]
Training:  91%|█████████ | 273/300 [03:42<00:20,  1.34it/s]
Training:  91%|█████████▏| 274/300 [03:43<00:19,  1.33it/s]
Training:  92%|█████████▏| 275/300 [03:43<00:18,  1.35it/s]
Training:  92%|█████████▏| 276/300 [03:44<00:17,  1.35it/s]
Training:  92%|█████████▏| 277/300 [03:45<00:16,  1.36it/s]
Training:  93%|█████████▎| 278/300 [03:46<00:16,  1.37it/s]
Training:  93%|█████████▎| 279/300 [03:46<00:15,  1.37it/s]
Training:  93%|█████████▎| 280/300 [03:47<00:14,  1.38it/s]
Training:  94%|█████████▎| 281/300 [03:48<00:13,  1.37it/s]
Training:  94%|█████████▍| 282/300 [03:48<00:13,  1.37it/s]
Training:  94%|█████████▍| 283/300 [03:49<00:12,  1.37it/s]
Training:  95%|█████████▍| 284/300 [03:50<00:11,  1.38it/s]
Training:  95%|█████████▌| 285/300 [03:51<00:10,  1.37it/s]
Training:  95%|█████████▌| 286/300 [03:51<00:10,  1.36it/s]
Training:  96%|█████████▌| 287/300 [03:52<00:09,  1.38it/s]
Training:  96%|█████████▌| 288/300 [03:53<00:08,  1.37it/s]
Training:  96%|█████████▋| 289/300 [03:53<00:07,  1.39it/s]
Training:  97%|█████████▋| 290/300 [03:54<00:07,  1.40it/s]
Training:  97%|█████████▋| 291/300 [03:55<00:06,  1.34it/s]
Training:  97%|█████████▋| 292/300 [03:56<00:05,  1.37it/s]
Training:  98%|█████████▊| 293/300 [03:56<00:05,  1.37it/s]
Training:  98%|█████████▊| 294/300 [03:57<00:04,  1.37it/s]
Training:  98%|█████████▊| 295/300 [03:58<00:03,  1.38it/s]
Training:  99%|█████████▊| 296/300 [03:59<00:02,  1.40it/s]
Training:  99%|█████████▉| 297/300 [03:59<00:02,  1.40it/s]
Training:  99%|█████████▉| 298/300 [04:00<00:01,  1.41it/s]
Training: 100%|█████████▉| 299/300 [04:01<00:00,  1.42it/s]
Training: 100%|██████████| 300/300 [04:01<00:00,  1.43it/s]
Training: 100%|██████████| 300/300 [04:01<00:00,  1.24it/s]
Epoch [10/300], Avg Total Loss: 1.1255, LR: 0.000100
Epoch [20/300], Avg Total Loss: 1.1034, LR: 0.000100
Epoch [30/300], Avg Total Loss: 1.0905, LR: 0.000100
Epoch [40/300], Avg Total Loss: 1.0838, LR: 0.000100
Epoch [50/300], Avg Total Loss: 1.0789, LR: 0.000100
Epoch [60/300], Avg Total Loss: 1.0747, LR: 0.000100
Epoch [70/300], Avg Total Loss: 1.0709, LR: 0.000100
Epoch [80/300], Avg Total Loss: 1.0686, LR: 0.000100
Epoch [90/300], Avg Total Loss: 1.0672, LR: 0.000100
Epoch [100/300], Avg Total Loss: 1.0651, LR: 0.000100
Epoch [110/300], Avg Total Loss: 1.0635, LR: 0.000100
Epoch [120/300], Avg Total Loss: 1.0626, LR: 0.000100
Epoch [130/300], Avg Total Loss: 1.0612, LR: 0.000100
Epoch [140/300], Avg Total Loss: 1.0604, LR: 0.000100
Epoch [150/300], Avg Total Loss: 1.0599, LR: 0.000100
Epoch [160/300], Avg Total Loss: 1.0587, LR: 0.000100
Epoch [170/300], Avg Total Loss: 1.0585, LR: 0.000100
Epoch [180/300], Avg Total Loss: 1.0580, LR: 0.000100
Epoch [190/300], Avg Total Loss: 1.0576, LR: 0.000100
Epoch [200/300], Avg Total Loss: 1.0554, LR: 0.000010
Epoch [210/300], Avg Total Loss: 1.0560, LR: 0.000010
Epoch [220/300], Avg Total Loss: 1.0555, LR: 0.000010
Epoch [230/300], Avg Total Loss: 1.0557, LR: 0.000001
Epoch [240/300], Avg Total Loss: 1.0556, LR: 0.000000
Epoch [250/300], Avg Total Loss: 1.0561, LR: 0.000000
Epoch [260/300], Avg Total Loss: 1.0552, LR: 0.000000
Epoch [270/300], Avg Total Loss: 1.0556, LR: 0.000000
Epoch [280/300], Avg Total Loss: 1.0561, LR: 0.000000
Epoch [290/300], Avg Total Loss: 1.0551, LR: 0.000000
Epoch [300/300], Avg Total Loss: 1.0557, LR: 0.000000

--- Running Analysis for: CompositeAE -  SEED411 TRAIN ONLY ---

Calculating Local Betas (CompositeAE - _seed411_train_only):   0%|          | 0/354 [00:00<?, ?it/s]
                                                                                                    
--- Defining Subgroups Dynamically (Details in Full Analysis) ---

  Note: 'identified_target_ld_orig_name' for specific interaction plots is set to 'Latent0' (from LD of largest dynamic subgroup: 'Local 'Latent0' Coeff < Global LCI (-0.757)' with size 140).

  Calculating RMSE comparison for 5 subgroup configuration(s):
Not the main method, detailed plots are skipped.

--- Running Analysis for: CompositeAE -  SEED411 COMBINED ---

Calculating Local Betas (CompositeAE - _seed411_combined):   0%|          | 0/443 [00:00<?, ?it/s]
                                                                                                  
--- Defining Subgroups Dynamically (Details in Full Analysis) ---

  Note: 'identified_target_ld_orig_name' for specific interaction plots is set to 'Latent0' (from LD of largest dynamic subgroup: 'Local 'Latent0' Coeff < Global LCI (-0.667)' with size 99).

  Calculating RMSE comparison for 3 subgroup configuration(s):
Not the main method, detailed plots are skipped.

Training VanillaAE for seed 411...
Training VanillaAE for seed 411...

Training:   0%|          | 0/300 [00:00<?, ?it/s]
Training:   0%|          | 1/300 [00:00<03:22,  1.48it/s]
Training:   1%|          | 2/300 [00:01<03:27,  1.43it/s]
Training:   1%|          | 3/300 [00:02<03:28,  1.43it/s]
Training:   1%|▏         | 4/300 [00:02<03:26,  1.44it/s]
Training:   2%|▏         | 5/300 [00:03<03:25,  1.44it/s]
Training:   2%|▏         | 6/300 [00:04<03:23,  1.44it/s]
Training:   2%|▏         | 7/300 [00:04<03:23,  1.44it/s]
Training:   3%|▎         | 8/300 [00:05<03:22,  1.44it/s]
Training:   3%|▎         | 9/300 [00:06<03:21,  1.45it/s]
Training:   3%|▎         | 10/300 [00:06<03:20,  1.45it/s]
Training:   4%|▎         | 11/300 [00:07<03:19,  1.45it/s]
Training:   4%|▍         | 12/300 [00:08<03:21,  1.43it/s]
Training:   4%|▍         | 13/300 [00:09<03:19,  1.44it/s]
Training:   5%|▍         | 14/300 [00:09<03:18,  1.44it/s]
Training:   5%|▌         | 15/300 [00:10<03:16,  1.45it/s]
Training:   5%|▌         | 16/300 [00:11<03:15,  1.45it/s]
Training:   6%|▌         | 17/300 [00:11<03:14,  1.46it/s]
Training:   6%|▌         | 18/300 [00:12<03:13,  1.46it/s]
Training:   6%|▋         | 19/300 [00:13<03:12,  1.46it/s]
Training:   7%|▋         | 20/300 [00:13<03:11,  1.46it/s]
Training:   7%|▋         | 21/300 [00:14<03:10,  1.46it/s]
Training:   7%|▋         | 22/300 [00:15<03:08,  1.47it/s]
Training:   8%|▊         | 23/300 [00:15<03:07,  1.47it/s]
Training:   8%|▊         | 24/300 [00:16<03:06,  1.48it/s]
Training:   8%|▊         | 25/300 [00:17<03:05,  1.48it/s]
Training:   9%|▊         | 26/300 [00:17<03:10,  1.44it/s]
Training:   9%|▉         | 27/300 [00:18<03:05,  1.47it/s]
Training:   9%|▉         | 28/300 [00:19<03:04,  1.48it/s]
Training:  10%|▉         | 29/300 [00:19<03:03,  1.48it/s]
Training:  10%|█         | 30/300 [00:20<03:02,  1.48it/s]
Training:  10%|█         | 31/300 [00:21<03:00,  1.49it/s]
Training:  11%|█         | 32/300 [00:21<02:59,  1.49it/s]
Training:  11%|█         | 33/300 [00:22<02:58,  1.50it/s]
Training:  11%|█▏        | 34/300 [00:23<02:57,  1.50it/s]
Training:  12%|█▏        | 35/300 [00:23<02:56,  1.50it/s]
Training:  12%|█▏        | 36/300 [00:24<02:56,  1.50it/s]
Training:  12%|█▏        | 37/300 [00:25<02:55,  1.50it/s]
Training:  13%|█▎        | 38/300 [00:25<02:53,  1.51it/s]
Training:  13%|█▎        | 39/300 [00:26<02:53,  1.51it/s]
Training:  13%|█▎        | 40/300 [00:27<02:51,  1.51it/s]
Training:  14%|█▎        | 41/300 [00:27<02:51,  1.51it/s]
Training:  14%|█▍        | 42/300 [00:28<02:53,  1.49it/s]
Training:  14%|█▍        | 43/300 [00:29<02:50,  1.51it/s]
Training:  15%|█▍        | 44/300 [00:29<02:49,  1.51it/s]
Training:  15%|█▌        | 45/300 [00:30<02:48,  1.52it/s]
Training:  15%|█▌        | 46/300 [00:31<02:47,  1.52it/s]
Training:  16%|█▌        | 47/300 [00:31<02:46,  1.52it/s]
Training:  16%|█▌        | 48/300 [00:32<02:42,  1.55it/s]
Training:  16%|█▋        | 49/300 [00:32<02:32,  1.65it/s]
Training:  17%|█▋        | 50/300 [00:33<02:25,  1.72it/s]
Training:  17%|█▋        | 51/300 [00:34<02:20,  1.78it/s]
Training:  17%|█▋        | 52/300 [00:34<02:16,  1.81it/s]
Training:  18%|█▊        | 53/300 [00:35<02:15,  1.82it/s]
Training:  18%|█▊        | 54/300 [00:35<02:12,  1.86it/s]
Training:  18%|█▊        | 55/300 [00:36<02:09,  1.89it/s]
Training:  19%|█▊        | 56/300 [00:36<02:08,  1.91it/s]
Training:  19%|█▉        | 57/300 [00:37<02:06,  1.93it/s]
Training:  19%|█▉        | 58/300 [00:37<02:04,  1.94it/s]
Training:  20%|█▉        | 59/300 [00:38<02:03,  1.94it/s]
Training:  20%|██        | 60/300 [00:38<02:10,  1.83it/s]
Training:  20%|██        | 61/300 [00:39<02:07,  1.87it/s]
Training:  21%|██        | 62/300 [00:39<02:05,  1.89it/s]
Training:  21%|██        | 63/300 [00:40<02:03,  1.91it/s]
Training:  21%|██▏       | 64/300 [00:40<02:10,  1.81it/s]
Training:  22%|██▏       | 65/300 [00:41<02:16,  1.73it/s]
Training:  22%|██▏       | 66/300 [00:42<02:19,  1.68it/s]
Training:  22%|██▏       | 67/300 [00:42<02:22,  1.64it/s]
Training:  23%|██▎       | 68/300 [00:43<02:23,  1.61it/s]
Training:  23%|██▎       | 69/300 [00:44<02:24,  1.60it/s]
Training:  23%|██▎       | 70/300 [00:44<02:20,  1.64it/s]
Training:  24%|██▎       | 71/300 [00:45<02:13,  1.72it/s]
Training:  24%|██▍       | 72/300 [00:45<02:07,  1.79it/s]
Training:  24%|██▍       | 73/300 [00:46<02:03,  1.83it/s]
Training:  25%|██▍       | 74/300 [00:46<02:00,  1.87it/s]
Training:  25%|██▌       | 75/300 [00:47<01:58,  1.90it/s]
Training:  25%|██▌       | 76/300 [00:47<01:57,  1.91it/s]
Training:  26%|██▌       | 77/300 [00:48<01:57,  1.90it/s]
Training:  26%|██▌       | 78/300 [00:48<02:04,  1.78it/s]
Training:  26%|██▋       | 79/300 [00:49<02:09,  1.70it/s]
Training:  27%|██▋       | 80/300 [00:50<02:12,  1.66it/s]
Training:  27%|██▋       | 81/300 [00:50<02:14,  1.63it/s]
Training:  27%|██▋       | 82/300 [00:51<02:15,  1.61it/s]
Training:  28%|██▊       | 83/300 [00:52<02:16,  1.59it/s]
Training:  28%|██▊       | 84/300 [00:52<02:13,  1.62it/s]
Training:  28%|██▊       | 85/300 [00:53<02:05,  1.71it/s]
Training:  29%|██▊       | 86/300 [00:53<02:00,  1.77it/s]
Training:  29%|██▉       | 87/300 [00:54<01:56,  1.83it/s]
Training:  29%|██▉       | 88/300 [00:54<01:53,  1.86it/s]
Training:  30%|██▉       | 89/300 [00:55<01:51,  1.89it/s]
Training:  30%|███       | 90/300 [00:55<01:49,  1.91it/s]
Training:  30%|███       | 91/300 [00:56<01:48,  1.92it/s]
Training:  31%|███       | 92/300 [00:56<01:47,  1.93it/s]
Training:  31%|███       | 93/300 [00:57<01:50,  1.87it/s]
Training:  31%|███▏      | 94/300 [00:58<01:56,  1.77it/s]
Training:  32%|███▏      | 95/300 [00:58<02:01,  1.69it/s]
Training:  32%|███▏      | 96/300 [00:59<02:03,  1.65it/s]
Training:  32%|███▏      | 97/300 [00:59<02:04,  1.63it/s]
Training:  33%|███▎      | 98/300 [01:00<02:05,  1.60it/s]
Training:  33%|███▎      | 99/300 [01:01<02:05,  1.60it/s]
Training:  33%|███▎      | 100/300 [01:01<01:58,  1.69it/s]
Training:  34%|███▎      | 101/300 [01:02<01:52,  1.77it/s]
Training:  34%|███▍      | 102/300 [01:02<01:48,  1.82it/s]
Training:  34%|███▍      | 103/300 [01:03<01:46,  1.86it/s]
Training:  35%|███▍      | 104/300 [01:03<01:43,  1.89it/s]
Training:  35%|███▌      | 105/300 [01:04<01:42,  1.91it/s]
Training:  35%|███▌      | 106/300 [01:04<01:41,  1.92it/s]
Training:  36%|███▌      | 107/300 [01:05<01:40,  1.93it/s]
Training:  36%|███▌      | 108/300 [01:05<01:40,  1.92it/s]
Training:  36%|███▋      | 109/300 [01:06<01:46,  1.79it/s]
Training:  37%|███▋      | 110/300 [01:07<01:50,  1.71it/s]
Training:  37%|███▋      | 111/300 [01:07<01:53,  1.66it/s]
Training:  37%|███▋      | 112/300 [01:08<01:56,  1.62it/s]
Training:  38%|███▊      | 113/300 [01:09<01:56,  1.60it/s]
Training:  38%|███▊      | 114/300 [01:09<01:57,  1.58it/s]
Training:  38%|███▊      | 115/300 [01:10<01:51,  1.67it/s]
Training:  39%|███▊      | 116/300 [01:10<01:45,  1.74it/s]
Training:  39%|███▉      | 117/300 [01:11<01:41,  1.80it/s]
Training:  39%|███▉      | 118/300 [01:11<01:38,  1.85it/s]
Training:  40%|███▉      | 119/300 [01:12<01:36,  1.88it/s]
Training:  40%|████      | 120/300 [01:12<01:34,  1.90it/s]
Training:  40%|████      | 121/300 [01:13<01:33,  1.92it/s]
Training:  41%|████      | 122/300 [01:13<01:32,  1.92it/s]
Training:  41%|████      | 123/300 [01:14<01:31,  1.93it/s]
Training:  41%|████▏     | 124/300 [01:15<01:36,  1.82it/s]
Training:  42%|████▏     | 125/300 [01:15<01:41,  1.73it/s]
Training:  42%|████▏     | 126/300 [01:16<01:44,  1.67it/s]
Training:  42%|████▏     | 127/300 [01:16<01:45,  1.63it/s]
Training:  43%|████▎     | 128/300 [01:17<01:46,  1.61it/s]
Training:  43%|████▎     | 129/300 [01:18<01:47,  1.59it/s]
Training:  43%|████▎     | 130/300 [01:18<01:43,  1.64it/s]
Training:  44%|████▎     | 131/300 [01:19<01:37,  1.73it/s]
Training:  44%|████▍     | 132/300 [01:19<01:34,  1.79it/s]
Training:  44%|████▍     | 133/300 [01:20<01:31,  1.83it/s]
Training:  45%|████▍     | 134/300 [01:20<01:28,  1.87it/s]
Training:  45%|████▌     | 135/300 [01:21<01:27,  1.90it/s]
Training:  45%|████▌     | 136/300 [01:21<01:25,  1.91it/s]
Training:  46%|████▌     | 137/300 [01:22<01:24,  1.93it/s]
Training:  46%|████▌     | 138/300 [01:22<01:23,  1.94it/s]
Training:  46%|████▋     | 139/300 [01:23<01:26,  1.85it/s]
Training:  47%|████▋     | 140/300 [01:24<01:31,  1.75it/s]
Training:  47%|████▋     | 141/300 [01:24<01:34,  1.69it/s]
Training:  47%|████▋     | 142/300 [01:25<01:35,  1.65it/s]
Training:  48%|████▊     | 143/300 [01:26<01:36,  1.62it/s]
Training:  48%|████▊     | 144/300 [01:26<01:37,  1.60it/s]
Training:  48%|████▊     | 145/300 [01:27<01:36,  1.61it/s]
Training:  49%|████▊     | 146/300 [01:27<01:30,  1.70it/s]
Training:  49%|████▉     | 147/300 [01:28<01:26,  1.77it/s]
Training:  49%|████▉     | 148/300 [01:28<01:27,  1.74it/s]
Training:  50%|████▉     | 149/300 [01:29<01:23,  1.80it/s]
Training:  50%|█████     | 150/300 [01:29<01:22,  1.82it/s]
Training:  50%|█████     | 151/300 [01:30<01:20,  1.86it/s]
Training:  51%|█████     | 152/300 [01:30<01:18,  1.89it/s]
Training:  51%|█████     | 153/300 [01:31<01:20,  1.83it/s]
Training:  51%|█████▏    | 154/300 [01:32<01:24,  1.73it/s]
Training:  52%|█████▏    | 155/300 [01:32<01:26,  1.68it/s]
Training:  52%|█████▏    | 156/300 [01:33<01:28,  1.63it/s]
Training:  52%|█████▏    | 157/300 [01:34<01:28,  1.61it/s]
Training:  53%|█████▎    | 158/300 [01:34<01:29,  1.59it/s]
Training:  53%|█████▎    | 159/300 [01:35<01:27,  1.61it/s]
Training:  53%|█████▎    | 160/300 [01:35<01:22,  1.70it/s]
Training:  54%|█████▎    | 161/300 [01:36<01:18,  1.77it/s]
Training:  54%|█████▍    | 162/300 [01:36<01:18,  1.75it/s]
Training:  54%|█████▍    | 163/300 [01:37<01:15,  1.81it/s]
Training:  55%|█████▍    | 164/300 [01:38<01:13,  1.85it/s]
Training:  55%|█████▌    | 165/300 [01:38<01:11,  1.88it/s]
Training:  55%|█████▌    | 166/300 [01:39<01:11,  1.87it/s]
Training:  56%|█████▌    | 167/300 [01:39<01:13,  1.80it/s]
Training:  56%|█████▌    | 168/300 [01:40<01:16,  1.72it/s]
Training:  56%|█████▋    | 169/300 [01:40<01:18,  1.66it/s]
Training:  57%|█████▋    | 170/300 [01:41<01:19,  1.63it/s]
Training:  57%|█████▋    | 171/300 [01:42<01:20,  1.61it/s]
Training:  57%|█████▋    | 172/300 [01:42<01:20,  1.59it/s]
Training:  58%|█████▊    | 173/300 [01:43<01:18,  1.62it/s]
Training:  58%|█████▊    | 174/300 [01:44<01:13,  1.71it/s]
Training:  58%|█████▊    | 175/300 [01:44<01:14,  1.68it/s]
Training:  59%|█████▊    | 176/300 [01:45<01:13,  1.68it/s]
Training:  59%|█████▉    | 177/300 [01:45<01:15,  1.64it/s]
Training:  59%|█████▉    | 178/300 [01:46<01:12,  1.69it/s]
Training:  60%|█████▉    | 179/300 [01:46<01:10,  1.71it/s]
Training:  60%|██████    | 180/300 [01:47<01:13,  1.64it/s]
Training:  60%|██████    | 181/300 [01:48<01:13,  1.61it/s]
Training:  61%|██████    | 182/300 [01:48<01:14,  1.59it/s]
Training:  61%|██████    | 183/300 [01:49<01:13,  1.59it/s]
Training:  61%|██████▏   | 184/300 [01:50<01:13,  1.58it/s]
Training:  62%|██████▏   | 185/300 [01:50<01:08,  1.69it/s]
Training:  62%|██████▏   | 186/300 [01:51<01:04,  1.77it/s]
Training:  62%|██████▏   | 187/300 [01:51<01:01,  1.83it/s]
Training:  63%|██████▎   | 188/300 [01:52<00:59,  1.89it/s]
Training:  63%|██████▎   | 189/300 [01:52<01:00,  1.85it/s]
Training:  63%|██████▎   | 190/300 [01:53<00:57,  1.90it/s]
Training:  64%|██████▎   | 191/300 [01:53<00:56,  1.94it/s]
Training:  64%|██████▍   | 192/300 [01:54<00:54,  1.97it/s]
Training:  64%|██████▍   | 193/300 [01:54<00:54,  1.98it/s]
Training:  65%|██████▍   | 194/300 [01:55<00:56,  1.86it/s]
Training:  65%|██████▌   | 195/300 [01:55<00:59,  1.76it/s]
Training:  65%|██████▌   | 196/300 [01:56<01:01,  1.69it/s]
Training:  66%|██████▌   | 197/300 [01:57<01:02,  1.65it/s]
Training:  66%|██████▌   | 198/300 [01:57<01:02,  1.63it/s]
Training:  66%|██████▋   | 199/300 [01:58<01:02,  1.61it/s]
Training:  67%|██████▋   | 200/300 [01:59<01:02,  1.60it/s]
Training:  67%|██████▋   | 201/300 [01:59<00:59,  1.66it/s]
Training:  67%|██████▋   | 202/300 [02:00<00:56,  1.75it/s]
Training:  68%|██████▊   | 203/300 [02:00<00:53,  1.82it/s]
Training:  68%|██████▊   | 204/300 [02:01<00:51,  1.87it/s]
Training:  68%|██████▊   | 205/300 [02:01<00:49,  1.91it/s]
Training:  69%|██████▊   | 206/300 [02:02<00:48,  1.93it/s]
Training:  69%|██████▉   | 207/300 [02:02<00:47,  1.96it/s]
Training:  69%|██████▉   | 208/300 [02:03<00:46,  1.97it/s]
Training:  70%|██████▉   | 209/300 [02:03<00:45,  1.98it/s]
Training:  70%|███████   | 210/300 [02:04<00:45,  1.99it/s]
Training:  70%|███████   | 211/300 [02:04<00:45,  1.96it/s]
Training:  71%|███████   | 212/300 [02:05<00:48,  1.82it/s]
Training:  71%|███████   | 213/300 [02:06<00:49,  1.74it/s]
Training:  71%|███████▏  | 214/300 [02:06<00:50,  1.69it/s]
Training:  72%|███████▏  | 215/300 [02:07<00:51,  1.65it/s]
Training:  72%|███████▏  | 216/300 [02:07<00:51,  1.63it/s]
Training:  72%|███████▏  | 217/300 [02:08<00:51,  1.61it/s]
Training:  73%|███████▎  | 218/300 [02:09<00:51,  1.59it/s]
Training:  73%|███████▎  | 219/300 [02:09<00:47,  1.69it/s]
Training:  73%|███████▎  | 220/300 [02:10<00:45,  1.77it/s]
Training:  74%|███████▎  | 221/300 [02:10<00:43,  1.84it/s]
Training:  74%|███████▍  | 222/300 [02:11<00:41,  1.89it/s]
Training:  74%|███████▍  | 223/300 [02:11<00:41,  1.86it/s]
Training:  75%|███████▍  | 224/300 [02:12<00:40,  1.89it/s]
Training:  75%|███████▌  | 225/300 [02:12<00:39,  1.92it/s]
Training:  75%|███████▌  | 226/300 [02:13<00:37,  1.95it/s]
Training:  76%|███████▌  | 227/300 [02:13<00:37,  1.96it/s]
Training:  76%|███████▌  | 228/300 [02:14<00:38,  1.85it/s]
Training:  76%|███████▋  | 229/300 [02:15<00:40,  1.76it/s]
Training:  77%|███████▋  | 230/300 [02:15<00:41,  1.70it/s]
Training:  77%|███████▋  | 231/300 [02:16<00:41,  1.66it/s]
Training:  77%|███████▋  | 232/300 [02:16<00:41,  1.64it/s]
Training:  78%|███████▊  | 233/300 [02:17<00:41,  1.62it/s]
Training:  78%|███████▊  | 234/300 [02:18<00:41,  1.60it/s]
Training:  78%|███████▊  | 235/300 [02:18<00:39,  1.65it/s]
Training:  79%|███████▊  | 236/300 [02:19<00:36,  1.75it/s]
Training:  79%|███████▉  | 237/300 [02:19<00:34,  1.82it/s]
Training:  79%|███████▉  | 238/300 [02:20<00:33,  1.87it/s]
Training:  80%|███████▉  | 239/300 [02:20<00:31,  1.91it/s]
Training:  80%|████████  | 240/300 [02:21<00:30,  1.94it/s]
Training:  80%|████████  | 241/300 [02:21<00:30,  1.96it/s]
Training:  81%|████████  | 242/300 [02:22<00:29,  1.97it/s]
Training:  81%|████████  | 243/300 [02:22<00:28,  1.99it/s]
Training:  81%|████████▏ | 244/300 [02:23<00:27,  2.00it/s]
Training:  82%|████████▏ | 245/300 [02:23<00:27,  1.99it/s]
Training:  82%|████████▏ | 246/300 [02:24<00:29,  1.85it/s]
Training:  82%|████████▏ | 247/300 [02:25<00:30,  1.76it/s]
Training:  83%|████████▎ | 248/300 [02:25<00:30,  1.70it/s]
Training:  83%|████████▎ | 249/300 [02:26<00:30,  1.66it/s]
Training:  83%|████████▎ | 250/300 [02:26<00:30,  1.63it/s]
Training:  84%|████████▎ | 251/300 [02:27<00:30,  1.62it/s]
Training:  84%|████████▍ | 252/300 [02:28<00:29,  1.61it/s]
Training:  84%|████████▍ | 253/300 [02:28<00:27,  1.69it/s]
Training:  85%|████████▍ | 254/300 [02:29<00:27,  1.70it/s]
Training:  85%|████████▌ | 255/300 [02:29<00:25,  1.78it/s]
Training:  85%|████████▌ | 256/300 [02:30<00:23,  1.84it/s]
Training:  86%|████████▌ | 257/300 [02:30<00:23,  1.82it/s]
Training:  86%|████████▌ | 258/300 [02:31<00:22,  1.87it/s]
Training:  86%|████████▋ | 259/300 [02:31<00:21,  1.91it/s]
Training:  87%|████████▋ | 260/300 [02:32<00:20,  1.93it/s]
Training:  87%|████████▋ | 261/300 [02:32<00:19,  1.96it/s]
Training:  87%|████████▋ | 262/300 [02:33<00:20,  1.84it/s]
Training:  88%|████████▊ | 263/300 [02:34<00:21,  1.74it/s]
Training:  88%|████████▊ | 264/300 [02:34<00:21,  1.69it/s]
Training:  88%|████████▊ | 265/300 [02:35<00:21,  1.65it/s]
Training:  89%|████████▊ | 266/300 [02:36<00:20,  1.63it/s]
Training:  89%|████████▉ | 267/300 [02:36<00:20,  1.62it/s]
Training:  89%|████████▉ | 268/300 [02:37<00:19,  1.61it/s]
Training:  90%|████████▉ | 269/300 [02:37<00:18,  1.66it/s]
Training:  90%|█████████ | 270/300 [02:38<00:17,  1.76it/s]
Training:  90%|█████████ | 271/300 [02:38<00:15,  1.82it/s]
Training:  91%|█████████ | 272/300 [02:39<00:14,  1.88it/s]
Training:  91%|█████████ | 273/300 [02:39<00:14,  1.91it/s]
Training:  91%|█████████▏| 274/300 [02:40<00:13,  1.94it/s]
Training:  92%|█████████▏| 275/300 [02:40<00:12,  1.96it/s]
Training:  92%|█████████▏| 276/300 [02:41<00:12,  1.98it/s]
Training:  92%|█████████▏| 277/300 [02:41<00:11,  1.99it/s]
Training:  93%|█████████▎| 278/300 [02:42<00:10,  2.00it/s]
Training:  93%|█████████▎| 279/300 [02:42<00:10,  1.97it/s]
Training:  93%|█████████▎| 280/300 [02:43<00:10,  1.83it/s]
Training:  94%|█████████▎| 281/300 [02:44<00:10,  1.74it/s]
Training:  94%|█████████▍| 282/300 [02:44<00:10,  1.69it/s]
Training:  94%|█████████▍| 283/300 [02:45<00:10,  1.66it/s]
Training:  95%|█████████▍| 284/300 [02:45<00:09,  1.63it/s]
Training:  95%|█████████▌| 285/300 [02:46<00:09,  1.62it/s]
Training:  95%|█████████▌| 286/300 [02:47<00:08,  1.61it/s]
Training:  96%|█████████▌| 287/300 [02:47<00:07,  1.69it/s]
Training:  96%|█████████▌| 288/300 [02:48<00:06,  1.78it/s]
Training:  96%|█████████▋| 289/300 [02:48<00:05,  1.84it/s]
Training:  97%|█████████▋| 290/300 [02:49<00:05,  1.80it/s]
Training:  97%|█████████▋| 291/300 [02:49<00:04,  1.85it/s]
Training:  97%|█████████▋| 292/300 [02:50<00:04,  1.90it/s]
Training:  98%|█████████▊| 293/300 [02:50<00:03,  1.85it/s]
Training:  98%|█████████▊| 294/300 [02:51<00:03,  1.89it/s]
Training:  98%|█████████▊| 295/300 [02:51<00:02,  1.93it/s]
Training:  99%|█████████▊| 296/300 [02:52<00:02,  1.80it/s]
Training:  99%|█████████▉| 297/300 [02:53<00:01,  1.72it/s]
Training:  99%|█████████▉| 298/300 [02:53<00:01,  1.67it/s]
Training: 100%|█████████▉| 299/300 [02:54<00:00,  1.64it/s]
Training: 100%|██████████| 300/300 [02:55<00:00,  1.63it/s]
Training: 100%|██████████| 300/300 [02:55<00:00,  1.71it/s]
Epoch [10/300], Avg Total Loss: 0.9314, LR: 0.000100
Epoch [20/300], Avg Total Loss: 0.9081, LR: 0.000100
Epoch [30/300], Avg Total Loss: 0.9067, LR: 0.000100
Epoch [40/300], Avg Total Loss: 0.9067, LR: 0.000100
Epoch [50/300], Avg Total Loss: 0.9065, LR: 0.000010
Epoch [60/300], Avg Total Loss: 0.9066, LR: 0.000010
Epoch [70/300], Avg Total Loss: 0.9065, LR: 0.000001
Epoch [80/300], Avg Total Loss: 0.9065, LR: 0.000000
Epoch [90/300], Avg Total Loss: 0.9065, LR: 0.000000
Epoch [100/300], Avg Total Loss: 0.9065, LR: 0.000000
Epoch [110/300], Avg Total Loss: 0.9065, LR: 0.000000
Epoch [120/300], Avg Total Loss: 0.9065, LR: 0.000000
Epoch [130/300], Avg Total Loss: 0.9066, LR: 0.000000
Epoch [140/300], Avg Total Loss: 0.9065, LR: 0.000000
Epoch [150/300], Avg Total Loss: 0.9065, LR: 0.000000
Epoch [160/300], Avg Total Loss: 0.9066, LR: 0.000000
Epoch [170/300], Avg Total Loss: 0.9065, LR: 0.000000
Epoch [180/300], Avg Total Loss: 0.9065, LR: 0.000000
Epoch [190/300], Avg Total Loss: 0.9066, LR: 0.000000
Epoch [200/300], Avg Total Loss: 0.9065, LR: 0.000000
Epoch [210/300], Avg Total Loss: 0.9065, LR: 0.000000
Epoch [220/300], Avg Total Loss: 0.9065, LR: 0.000000
Epoch [230/300], Avg Total Loss: 0.9065, LR: 0.000000
Epoch [240/300], Avg Total Loss: 0.9065, LR: 0.000000
Epoch [250/300], Avg Total Loss: 0.9065, LR: 0.000000
Epoch [260/300], Avg Total Loss: 0.9064, LR: 0.000000
Epoch [270/300], Avg Total Loss: 0.9065, LR: 0.000000
Epoch [280/300], Avg Total Loss: 0.9065, LR: 0.000000
Epoch [290/300], Avg Total Loss: 0.9065, LR: 0.000000
Epoch [300/300], Avg Total Loss: 0.9065, LR: 0.000000

--- Running Analysis for: VanillaAE -  SEED411 TRAIN ONLY ---

Calculating Local Betas (VanillaAE - _seed411_train_only):   0%|          | 0/354 [00:00<?, ?it/s]
                                                                                                  
--- Defining Subgroups Dynamically (Details in Full Analysis) ---

  Note: 'identified_target_ld_orig_name' for specific interaction plots is set to 'Latent0' (from LD of largest dynamic subgroup: 'Local 'Latent0' Coeff < Global LCI (-0.251)' with size 32).

  Calculating RMSE comparison for 4 subgroup configuration(s):
Not the main method, detailed plots are skipped.

--- Running Analysis for: VanillaAE -  SEED411 COMBINED ---

Calculating Local Betas (VanillaAE - _seed411_combined):   0%|          | 0/443 [00:00<?, ?it/s]
                                                                                                
--- Defining Subgroups Dynamically (Details in Full Analysis) ---

  Note: 'identified_target_ld_orig_name' for specific interaction plots is set to 'Latent1' (from LD of largest dynamic subgroup: 'Local 'Latent1' Coeff > Global UCI (0.547)' with size 36).

  Calculating RMSE comparison for 4 subgroup configuration(s):
Not the main method, detailed plots are skipped.

Performing PCA for seed 411...

--- Running Analysis for: PCA -  SEED411 TRAIN ONLY ---

--- Defining Subgroups Dynamically (Details in Full Analysis) ---
  No candidate dynamic subgroups found (e.g., all CIs NaN, no local coeffs outside CIs, or none met min size 10).
Skipping RMSE comparison (Method is PCA).
Skipping RMSE comparison (Local intercepts series is all NaN).
Not the main method, detailed plots are skipped.

--- Running Analysis for: PCA -  SEED411 COMBINED ---

--- Defining Subgroups Dynamically (Details in Full Analysis) ---
  No candidate dynamic subgroups found (e.g., all CIs NaN, no local coeffs outside CIs, or none met min size 10).
Skipping RMSE comparison (Method is PCA).
Skipping RMSE comparison (Local intercepts series is all NaN).
Not the main method, detailed plots are skipped.

Processing Seed 6/15: 678
Random seed set to 678 for reproducibility.
Successfully loaded data from data/processed/prevent_direct_train_data.csv. Shape: (443, 78)
Filtered out non-numeric columns: ['CENTER', 'PID', 'VISIT']
No 'train' column found. Creating 80/20 train/test split with seed 678...
Training CompositeAE for seed 678...

Training:   0%|          | 0/300 [00:00<?, ?it/s]
Training:   0%|          | 1/300 [00:00<02:28,  2.01it/s]
Training:   1%|          | 2/300 [00:00<02:28,  2.01it/s]
Training:   1%|          | 3/300 [00:01<02:26,  2.02it/s]
Training:   1%|▏         | 4/300 [00:01<02:26,  2.02it/s]
Training:   2%|▏         | 5/300 [00:02<02:25,  2.02it/s]
Training:   2%|▏         | 6/300 [00:02<02:25,  2.02it/s]
Training:   2%|▏         | 7/300 [00:03<02:25,  2.02it/s]
Training:   3%|▎         | 8/300 [00:03<02:24,  2.02it/s]
Training:   3%|▎         | 9/300 [00:04<02:24,  2.01it/s]
Training:   3%|▎         | 10/300 [00:05<02:29,  1.94it/s]
Training:   4%|▎         | 11/300 [00:05<02:39,  1.81it/s]
Training:   4%|▍         | 12/300 [00:06<02:45,  1.74it/s]
Training:   4%|▍         | 13/300 [00:06<02:50,  1.69it/s]
Training:   5%|▍         | 14/300 [00:07<02:52,  1.65it/s]
Training:   5%|▌         | 15/300 [00:08<02:54,  1.63it/s]
Training:   5%|▌         | 16/300 [00:08<02:55,  1.62it/s]
Training:   6%|▌         | 17/300 [00:09<02:55,  1.62it/s]
Training:   6%|▌         | 18/300 [00:09<02:44,  1.72it/s]
Training:   6%|▋         | 19/300 [00:10<02:36,  1.80it/s]
Training:   7%|▋         | 20/300 [00:10<02:30,  1.85it/s]
Training:   7%|▋         | 21/300 [00:11<02:26,  1.90it/s]
Training:   7%|▋         | 22/300 [00:11<02:25,  1.91it/s]
Training:   8%|▊         | 23/300 [00:12<02:31,  1.83it/s]
Training:   8%|▊         | 24/300 [00:13<02:27,  1.88it/s]
Training:   8%|▊         | 25/300 [00:13<02:23,  1.91it/s]
Training:   9%|▊         | 26/300 [00:14<02:21,  1.93it/s]
Training:   9%|▉         | 27/300 [00:14<02:30,  1.81it/s]
Training:   9%|▉         | 28/300 [00:15<02:36,  1.73it/s]
Training:  10%|▉         | 29/300 [00:15<02:41,  1.68it/s]
Training:  10%|█         | 30/300 [00:16<02:44,  1.65it/s]
Training:  10%|█         | 31/300 [00:17<02:45,  1.63it/s]
Training:  11%|█         | 32/300 [00:17<02:46,  1.61it/s]
Training:  11%|█         | 33/300 [00:18<02:46,  1.61it/s]
Training:  11%|█▏        | 34/300 [00:19<02:38,  1.68it/s]
Training:  12%|█▏        | 35/300 [00:19<02:29,  1.77it/s]
Training:  12%|█▏        | 36/300 [00:20<02:24,  1.83it/s]
Training:  12%|█▏        | 37/300 [00:20<02:19,  1.89it/s]
Training:  13%|█▎        | 38/300 [00:20<02:16,  1.92it/s]
Training:  13%|█▎        | 39/300 [00:21<02:14,  1.95it/s]
Training:  13%|█▎        | 40/300 [00:21<02:12,  1.96it/s]
Training:  14%|█▎        | 41/300 [00:22<02:11,  1.98it/s]
Training:  14%|█▍        | 42/300 [00:22<02:10,  1.98it/s]
Training:  14%|█▍        | 43/300 [00:23<02:14,  1.91it/s]
Training:  15%|█▍        | 44/300 [00:24<02:22,  1.80it/s]
Training:  15%|█▌        | 45/300 [00:24<02:27,  1.73it/s]
Training:  15%|█▌        | 46/300 [00:25<02:30,  1.69it/s]
Training:  16%|█▌        | 47/300 [00:26<02:32,  1.66it/s]
Training:  16%|█▌        | 48/300 [00:26<02:33,  1.64it/s]
Training:  16%|█▋        | 49/300 [00:27<02:34,  1.63it/s]
Training:  17%|█▋        | 50/300 [00:27<02:32,  1.63it/s]
Training:  17%|█▋        | 51/300 [00:28<02:23,  1.73it/s]
Training:  17%|█▋        | 52/300 [00:28<02:17,  1.80it/s]
Training:  18%|█▊        | 53/300 [00:29<02:12,  1.86it/s]
Training:  18%|█▊        | 54/300 [00:29<02:09,  1.90it/s]
Training:  18%|█▊        | 55/300 [00:30<02:06,  1.93it/s]
Training:  19%|█▊        | 56/300 [00:30<02:10,  1.87it/s]
Training:  19%|█▉        | 57/300 [00:31<02:07,  1.91it/s]
Training:  19%|█▉        | 58/300 [00:31<02:04,  1.94it/s]
Training:  20%|█▉        | 59/300 [00:32<02:10,  1.85it/s]
Training:  20%|██        | 60/300 [00:33<02:16,  1.76it/s]
Training:  20%|██        | 61/300 [00:33<02:20,  1.70it/s]
Training:  21%|██        | 62/300 [00:34<02:22,  1.66it/s]
Training:  21%|██        | 63/300 [00:35<02:24,  1.64it/s]
Training:  21%|██▏       | 64/300 [00:35<02:25,  1.62it/s]
Training:  22%|██▏       | 65/300 [00:36<02:25,  1.61it/s]
Training:  22%|██▏       | 66/300 [00:37<02:26,  1.60it/s]
Training:  22%|██▏       | 67/300 [00:37<02:17,  1.69it/s]
Training:  23%|██▎       | 68/300 [00:38<02:10,  1.77it/s]
Training:  23%|██▎       | 69/300 [00:38<02:05,  1.84it/s]
Training:  23%|██▎       | 70/300 [00:39<02:01,  1.89it/s]
Training:  24%|██▎       | 71/300 [00:39<01:58,  1.93it/s]
Training:  24%|██▍       | 72/300 [00:40<01:56,  1.96it/s]
Training:  24%|██▍       | 73/300 [00:40<01:54,  1.98it/s]
Training:  25%|██▍       | 74/300 [00:40<01:53,  2.00it/s]
Training:  25%|██▌       | 75/300 [00:41<01:51,  2.01it/s]
Training:  25%|██▌       | 76/300 [00:41<01:51,  2.01it/s]
Training:  26%|██▌       | 77/300 [00:42<01:54,  1.94it/s]
Training:  26%|██▌       | 78/300 [00:43<02:02,  1.82it/s]
Training:  26%|██▋       | 79/300 [00:43<02:06,  1.75it/s]
Training:  27%|██▋       | 80/300 [00:44<02:09,  1.70it/s]
Training:  27%|██▋       | 81/300 [00:45<02:11,  1.67it/s]
Training:  27%|██▋       | 82/300 [00:45<02:11,  1.65it/s]
Training:  28%|██▊       | 83/300 [00:46<02:12,  1.64it/s]
Training:  28%|██▊       | 84/300 [00:46<02:05,  1.73it/s]
Training:  28%|██▊       | 85/300 [00:47<01:59,  1.80it/s]
Training:  29%|██▊       | 86/300 [00:47<01:55,  1.86it/s]
Training:  29%|██▉       | 87/300 [00:48<01:52,  1.90it/s]
Training:  29%|██▉       | 88/300 [00:48<01:49,  1.94it/s]
Training:  30%|██▉       | 89/300 [00:49<01:47,  1.96it/s]
Training:  30%|███       | 90/300 [00:49<01:48,  1.94it/s]
Training:  30%|███       | 91/300 [00:50<01:50,  1.90it/s]
Training:  31%|███       | 92/300 [00:50<01:47,  1.93it/s]
Training:  31%|███       | 93/300 [00:51<01:53,  1.83it/s]
Training:  31%|███▏      | 94/300 [00:52<01:57,  1.75it/s]
Training:  32%|███▏      | 95/300 [00:52<02:01,  1.69it/s]
Training:  32%|███▏      | 96/300 [00:53<02:03,  1.65it/s]
Training:  32%|███▏      | 97/300 [00:53<02:04,  1.64it/s]
Training:  33%|███▎      | 98/300 [00:54<02:04,  1.62it/s]
Training:  33%|███▎      | 99/300 [00:55<02:01,  1.66it/s]
Training:  33%|███▎      | 100/300 [00:55<01:54,  1.75it/s]
Training:  34%|███▎      | 101/300 [00:56<01:49,  1.83it/s]
Training:  34%|███▍      | 102/300 [00:56<01:45,  1.88it/s]
Training:  34%|███▍      | 103/300 [00:57<01:42,  1.92it/s]
Training:  35%|███▍      | 104/300 [00:57<01:41,  1.94it/s]
Training:  35%|███▌      | 105/300 [00:58<01:39,  1.96it/s]
Training:  35%|███▌      | 106/300 [00:58<01:38,  1.97it/s]
Training:  36%|███▌      | 107/300 [00:59<01:37,  1.98it/s]
Training:  36%|███▌      | 108/300 [00:59<01:36,  1.99it/s]
Training:  36%|███▋      | 109/300 [01:00<01:35,  2.00it/s]
Training:  37%|███▋      | 110/300 [01:00<01:42,  1.85it/s]
Training:  37%|███▋      | 111/300 [01:01<01:47,  1.76it/s]
Training:  37%|███▋      | 112/300 [01:02<01:50,  1.71it/s]
Training:  38%|███▊      | 113/300 [01:02<01:51,  1.67it/s]
Training:  38%|███▊      | 114/300 [01:03<01:52,  1.65it/s]
Training:  38%|███▊      | 115/300 [01:03<01:53,  1.63it/s]
Training:  39%|███▊      | 116/300 [01:04<01:49,  1.67it/s]
Training:  39%|███▉      | 117/300 [01:05<01:43,  1.76it/s]
Training:  39%|███▉      | 118/300 [01:05<01:39,  1.83it/s]
Training:  40%|███▉      | 119/300 [01:06<01:36,  1.88it/s]
Training:  40%|████      | 120/300 [01:06<01:33,  1.92it/s]
Training:  40%|████      | 121/300 [01:06<01:32,  1.94it/s]
Training:  41%|████      | 122/300 [01:07<01:30,  1.96it/s]
Training:  41%|████      | 123/300 [01:07<01:29,  1.98it/s]
Training:  41%|████▏     | 124/300 [01:08<01:28,  1.99it/s]
Training:  42%|████▏     | 125/300 [01:09<01:32,  1.90it/s]
Training:  42%|████▏     | 126/300 [01:09<01:36,  1.80it/s]
Training:  42%|████▏     | 127/300 [01:10<01:40,  1.73it/s]
Training:  43%|████▎     | 128/300 [01:10<01:42,  1.68it/s]
Training:  43%|████▎     | 129/300 [01:11<01:43,  1.66it/s]
Training:  43%|████▎     | 130/300 [01:12<01:43,  1.64it/s]
Training:  44%|████▎     | 131/300 [01:12<01:44,  1.62it/s]
Training:  44%|████▍     | 132/300 [01:13<01:37,  1.72it/s]
Training:  44%|████▍     | 133/300 [01:13<01:33,  1.79it/s]
Training:  45%|████▍     | 134/300 [01:14<01:29,  1.85it/s]
Training:  45%|████▌     | 135/300 [01:14<01:26,  1.90it/s]
Training:  45%|████▌     | 136/300 [01:15<01:24,  1.93it/s]
Training:  46%|████▌     | 137/300 [01:15<01:23,  1.95it/s]
Training:  46%|████▌     | 138/300 [01:16<01:22,  1.97it/s]
Training:  46%|████▋     | 139/300 [01:16<01:21,  1.98it/s]
Training:  47%|████▋     | 140/300 [01:17<01:20,  1.99it/s]
Training:  47%|████▋     | 141/300 [01:17<01:19,  1.99it/s]
Training:  47%|████▋     | 142/300 [01:18<01:22,  1.91it/s]
Training:  48%|████▊     | 143/300 [01:19<01:26,  1.81it/s]
Training:  48%|████▊     | 144/300 [01:19<01:29,  1.74it/s]
Training:  48%|████▊     | 145/300 [01:20<01:31,  1.70it/s]
Training:  49%|████▊     | 146/300 [01:20<01:32,  1.67it/s]
Training:  49%|████▉     | 147/300 [01:21<01:33,  1.64it/s]
Training:  49%|████▉     | 148/300 [01:22<01:32,  1.63it/s]
Training:  50%|████▉     | 149/300 [01:22<01:32,  1.64it/s]
Training:  50%|█████     | 150/300 [01:23<01:26,  1.73it/s]
Training:  50%|█████     | 151/300 [01:23<01:22,  1.80it/s]
Training:  51%|█████     | 152/300 [01:24<01:19,  1.86it/s]
Training:  51%|█████     | 153/300 [01:24<01:17,  1.90it/s]
Training:  51%|█████▏    | 154/300 [01:25<01:15,  1.93it/s]
Training:  52%|█████▏    | 155/300 [01:25<01:14,  1.96it/s]
Training:  52%|█████▏    | 156/300 [01:26<01:13,  1.97it/s]
Training:  52%|█████▏    | 157/300 [01:26<01:12,  1.98it/s]
Training:  53%|█████▎    | 158/300 [01:27<01:11,  1.99it/s]
Training:  53%|█████▎    | 159/300 [01:27<01:16,  1.85it/s]
Training:  53%|█████▎    | 160/300 [01:28<01:19,  1.76it/s]
Training:  54%|█████▎    | 161/300 [01:29<01:21,  1.71it/s]
Training:  54%|█████▍    | 162/300 [01:29<01:22,  1.68it/s]
Training:  54%|█████▍    | 163/300 [01:30<01:22,  1.66it/s]
Training:  55%|█████▍    | 164/300 [01:30<01:22,  1.65it/s]
Training:  55%|█████▌    | 165/300 [01:31<01:20,  1.68it/s]
Training:  55%|█████▌    | 166/300 [01:32<01:15,  1.77it/s]
Training:  56%|█████▌    | 167/300 [01:32<01:12,  1.82it/s]
Training:  56%|█████▌    | 168/300 [01:33<01:12,  1.82it/s]
Training:  56%|█████▋    | 169/300 [01:33<01:09,  1.87it/s]
Training:  57%|█████▋    | 170/300 [01:34<01:07,  1.91it/s]
Training:  57%|█████▋    | 171/300 [01:34<01:06,  1.94it/s]
Training:  57%|█████▋    | 172/300 [01:35<01:05,  1.96it/s]
Training:  58%|█████▊    | 173/300 [01:35<01:04,  1.98it/s]
Training:  58%|█████▊    | 174/300 [01:36<01:04,  1.94it/s]
Training:  58%|█████▊    | 175/300 [01:36<01:08,  1.81it/s]
Training:  59%|█████▊    | 176/300 [01:37<01:11,  1.75it/s]
Training:  59%|█████▉    | 177/300 [01:38<01:12,  1.70it/s]
Training:  59%|█████▉    | 178/300 [01:38<01:13,  1.66it/s]
Training:  60%|█████▉    | 179/300 [01:39<01:13,  1.64it/s]
Training:  60%|██████    | 180/300 [01:39<01:13,  1.63it/s]
Training:  60%|██████    | 181/300 [01:40<01:13,  1.62it/s]
Training:  61%|██████    | 182/300 [01:41<01:08,  1.72it/s]
Training:  61%|██████    | 183/300 [01:41<01:05,  1.80it/s]
Training:  61%|██████▏   | 184/300 [01:42<01:02,  1.86it/s]
Training:  62%|██████▏   | 185/300 [01:42<01:00,  1.91it/s]
Training:  62%|██████▏   | 186/300 [01:42<00:58,  1.94it/s]
Training:  62%|██████▏   | 187/300 [01:43<00:57,  1.96it/s]
Training:  63%|██████▎   | 188/300 [01:43<00:56,  1.98it/s]
Training:  63%|██████▎   | 189/300 [01:44<00:55,  2.00it/s]
Training:  63%|██████▎   | 190/300 [01:44<00:54,  2.01it/s]
Training:  64%|██████▎   | 191/300 [01:45<00:54,  2.01it/s]
Training:  64%|██████▍   | 192/300 [01:46<00:55,  1.94it/s]
Training:  64%|██████▍   | 193/300 [01:46<00:58,  1.82it/s]
Training:  65%|██████▍   | 194/300 [01:47<01:00,  1.74it/s]
Training:  65%|██████▌   | 195/300 [01:47<01:02,  1.69it/s]
Training:  65%|██████▌   | 196/300 [01:48<01:02,  1.66it/s]
Training:  66%|██████▌   | 197/300 [01:49<01:02,  1.64it/s]
Training:  66%|██████▌   | 198/300 [01:49<01:02,  1.63it/s]
Training:  66%|██████▋   | 199/300 [01:50<00:58,  1.73it/s]
Training:  67%|██████▋   | 200/300 [01:50<00:55,  1.80it/s]
Training:  67%|██████▋   | 201/300 [01:51<00:53,  1.86it/s]
Training:  67%|██████▋   | 202/300 [01:51<00:51,  1.90it/s]
Training:  68%|██████▊   | 203/300 [01:52<00:50,  1.94it/s]
Training:  68%|██████▊   | 204/300 [01:52<00:50,  1.89it/s]
Training:  68%|██████▊   | 205/300 [01:53<00:49,  1.90it/s]
Training:  69%|██████▊   | 206/300 [01:53<00:48,  1.93it/s]
Training:  69%|██████▉   | 207/300 [01:54<00:47,  1.95it/s]
Training:  69%|██████▉   | 208/300 [01:54<00:50,  1.83it/s]
Training:  70%|██████▉   | 209/300 [01:55<00:52,  1.75it/s]
Training:  70%|███████   | 210/300 [01:56<00:52,  1.70it/s]
Training:  70%|███████   | 211/300 [01:56<00:53,  1.66it/s]
Training:  71%|███████   | 212/300 [01:57<00:53,  1.64it/s]
Training:  71%|███████   | 213/300 [01:58<00:53,  1.63it/s]
Training:  71%|███████▏  | 214/300 [01:58<00:53,  1.62it/s]
Training:  72%|███████▏  | 215/300 [01:59<00:50,  1.67it/s]
Training:  72%|███████▏  | 216/300 [01:59<00:47,  1.76it/s]
Training:  72%|███████▏  | 217/300 [02:00<00:45,  1.83it/s]
Training:  73%|███████▎  | 218/300 [02:00<00:43,  1.88it/s]
Training:  73%|███████▎  | 219/300 [02:01<00:42,  1.92it/s]
Training:  73%|███████▎  | 220/300 [02:01<00:41,  1.94it/s]
Training:  74%|███████▎  | 221/300 [02:02<00:40,  1.96it/s]
Training:  74%|███████▍  | 222/300 [02:02<00:39,  1.97it/s]
Training:  74%|███████▍  | 223/300 [02:03<00:38,  1.98it/s]
Training:  75%|███████▍  | 224/300 [02:03<00:39,  1.94it/s]
Training:  75%|███████▌  | 225/300 [02:04<00:41,  1.81it/s]
Training:  75%|███████▌  | 226/300 [02:05<00:42,  1.73it/s]
Training:  76%|███████▌  | 227/300 [02:05<00:43,  1.68it/s]
Training:  76%|███████▌  | 228/300 [02:06<00:43,  1.65it/s]
Training:  76%|███████▋  | 229/300 [02:07<00:43,  1.63it/s]
Training:  77%|███████▋  | 230/300 [02:07<00:43,  1.61it/s]
Training:  77%|███████▋  | 231/300 [02:08<00:40,  1.70it/s]
Training:  77%|███████▋  | 232/300 [02:08<00:38,  1.78it/s]
Training:  78%|███████▊  | 233/300 [02:09<00:36,  1.83it/s]
Training:  78%|███████▊  | 234/300 [02:09<00:35,  1.87it/s]
Training:  78%|███████▊  | 235/300 [02:10<00:34,  1.90it/s]
Training:  79%|███████▊  | 236/300 [02:10<00:33,  1.92it/s]
Training:  79%|███████▉  | 237/300 [02:11<00:32,  1.93it/s]
Training:  79%|███████▉  | 238/300 [02:11<00:31,  1.95it/s]
Training:  80%|███████▉  | 239/300 [02:12<00:31,  1.96it/s]
Training:  80%|████████  | 240/300 [02:12<00:32,  1.84it/s]
Training:  80%|████████  | 241/300 [02:13<00:33,  1.76it/s]
Training:  81%|████████  | 242/300 [02:14<00:34,  1.70it/s]
Training:  81%|████████  | 243/300 [02:14<00:34,  1.66it/s]
Training:  81%|████████▏ | 244/300 [02:15<00:34,  1.65it/s]
Training:  82%|████████▏ | 245/300 [02:15<00:33,  1.63it/s]
Training:  82%|████████▏ | 246/300 [02:16<00:32,  1.66it/s]
Training:  82%|████████▏ | 247/300 [02:17<00:30,  1.75it/s]
Training:  83%|████████▎ | 248/300 [02:17<00:28,  1.82it/s]
Training:  83%|████████▎ | 249/300 [02:18<00:27,  1.88it/s]
Training:  83%|████████▎ | 250/300 [02:18<00:26,  1.92it/s]
Training:  84%|████████▎ | 251/300 [02:19<00:25,  1.95it/s]
Training:  84%|████████▍ | 252/300 [02:19<00:24,  1.97it/s]
Training:  84%|████████▍ | 253/300 [02:20<00:23,  1.99it/s]
Training:  85%|████████▍ | 254/300 [02:20<00:22,  2.00it/s]
Training:  85%|████████▌ | 255/300 [02:20<00:22,  2.00it/s]
Training:  85%|████████▌ | 256/300 [02:21<00:21,  2.00it/s]
Training:  86%|████████▌ | 257/300 [02:22<00:23,  1.86it/s]
Training:  86%|████████▌ | 258/300 [02:22<00:23,  1.77it/s]
Training:  86%|████████▋ | 259/300 [02:23<00:24,  1.71it/s]
Training:  87%|████████▋ | 260/300 [02:24<00:23,  1.67it/s]
Training:  87%|████████▋ | 261/300 [02:24<00:23,  1.64it/s]
Training:  87%|████████▋ | 262/300 [02:25<00:23,  1.63it/s]
Training:  88%|████████▊ | 263/300 [02:25<00:22,  1.62it/s]
Training:  88%|████████▊ | 264/300 [02:26<00:21,  1.68it/s]
Training:  88%|████████▊ | 265/300 [02:26<00:19,  1.77it/s]
Training:  89%|████████▊ | 266/300 [02:27<00:18,  1.84it/s]
Training:  89%|████████▉ | 267/300 [02:27<00:17,  1.88it/s]
Training:  89%|████████▉ | 268/300 [02:28<00:16,  1.92it/s]
Training:  90%|████████▉ | 269/300 [02:28<00:15,  1.94it/s]
Training:  90%|█████████ | 270/300 [02:29<00:15,  1.96it/s]
Training:  90%|█████████ | 271/300 [02:29<00:14,  1.98it/s]
Training:  91%|█████████ | 272/300 [02:30<00:14,  1.99it/s]
Training:  91%|█████████ | 273/300 [02:30<00:13,  1.94it/s]
Training:  91%|█████████▏| 274/300 [02:31<00:14,  1.81it/s]
Training:  92%|█████████▏| 275/300 [02:32<00:14,  1.74it/s]
Training:  92%|█████████▏| 276/300 [02:32<00:14,  1.68it/s]
Training:  92%|█████████▏| 277/300 [02:33<00:13,  1.65it/s]
Training:  93%|█████████▎| 278/300 [02:34<00:13,  1.63it/s]
Training:  93%|█████████▎| 279/300 [02:34<00:12,  1.62it/s]
Training:  93%|█████████▎| 280/300 [02:35<00:11,  1.72it/s]
Training:  94%|█████████▎| 281/300 [02:35<00:10,  1.80it/s]
Training:  94%|█████████▍| 282/300 [02:36<00:09,  1.85it/s]
Training:  94%|█████████▍| 283/300 [02:36<00:08,  1.90it/s]
Training:  95%|█████████▍| 284/300 [02:37<00:08,  1.93it/s]
Training:  95%|█████████▌| 285/300 [02:37<00:07,  1.95it/s]
Training:  95%|█████████▌| 286/300 [02:38<00:07,  1.97it/s]
Training:  96%|█████████▌| 287/300 [02:38<00:06,  1.98it/s]
Training:  96%|█████████▌| 288/300 [02:39<00:06,  1.99it/s]
Training:  96%|█████████▋| 289/300 [02:39<00:05,  1.88it/s]
Training:  97%|█████████▋| 290/300 [02:40<00:05,  1.79it/s]
Training:  97%|█████████▋| 291/300 [02:41<00:05,  1.72it/s]
Training:  97%|█████████▋| 292/300 [02:41<00:04,  1.68it/s]
Training:  98%|█████████▊| 293/300 [02:42<00:04,  1.65it/s]
Training:  98%|█████████▊| 294/300 [02:42<00:03,  1.64it/s]
Training:  98%|█████████▊| 295/300 [02:43<00:03,  1.62it/s]
Training:  99%|█████████▊| 296/300 [02:44<00:02,  1.65it/s]
Training:  99%|█████████▉| 297/300 [02:44<00:01,  1.74it/s]
Training:  99%|█████████▉| 298/300 [02:45<00:01,  1.81it/s]
Training: 100%|█████████▉| 299/300 [02:45<00:00,  1.87it/s]
Training: 100%|██████████| 300/300 [02:46<00:00,  1.91it/s]
Training: 100%|██████████| 300/300 [02:46<00:00,  1.81it/s]
Epoch [10/300], Avg Total Loss: 1.1316, LR: 0.000100
Epoch [20/300], Avg Total Loss: 1.1078, LR: 0.000100
Epoch [30/300], Avg Total Loss: 1.0950, LR: 0.000100
Epoch [40/300], Avg Total Loss: 1.0869, LR: 0.000100
Epoch [50/300], Avg Total Loss: 1.0811, LR: 0.000100
Epoch [60/300], Avg Total Loss: 1.0772, LR: 0.000100
Epoch [70/300], Avg Total Loss: 1.0739, LR: 0.000100
Epoch [80/300], Avg Total Loss: 1.0710, LR: 0.000100
Epoch [90/300], Avg Total Loss: 1.0683, LR: 0.000100
Epoch [100/300], Avg Total Loss: 1.0666, LR: 0.000100
Epoch [110/300], Avg Total Loss: 1.0657, LR: 0.000100
Epoch [120/300], Avg Total Loss: 1.0633, LR: 0.000100
Epoch [130/300], Avg Total Loss: 1.0629, LR: 0.000100
Epoch [140/300], Avg Total Loss: 1.0612, LR: 0.000100
Epoch [150/300], Avg Total Loss: 1.0609, LR: 0.000100
Epoch [160/300], Avg Total Loss: 1.0604, LR: 0.000100
Epoch [170/300], Avg Total Loss: 1.0588, LR: 0.000100
Epoch [180/300], Avg Total Loss: 1.0585, LR: 0.000100
Epoch [190/300], Avg Total Loss: 1.0577, LR: 0.000100
Epoch [200/300], Avg Total Loss: 1.0574, LR: 0.000100
Epoch [210/300], Avg Total Loss: 1.0557, LR: 0.000010
Epoch [220/300], Avg Total Loss: 1.0558, LR: 0.000001
Epoch [230/300], Avg Total Loss: 1.0558, LR: 0.000001
Epoch [240/300], Avg Total Loss: 1.0557, LR: 0.000000
Epoch [250/300], Avg Total Loss: 1.0549, LR: 0.000000
Epoch [260/300], Avg Total Loss: 1.0561, LR: 0.000000
Epoch [270/300], Avg Total Loss: 1.0549, LR: 0.000000
Epoch [280/300], Avg Total Loss: 1.0551, LR: 0.000000
Epoch [290/300], Avg Total Loss: 1.0553, LR: 0.000000
Epoch [300/300], Avg Total Loss: 1.0559, LR: 0.000000

--- Running Analysis for: CompositeAE -  SEED678 TRAIN ONLY ---

Calculating Local Betas (CompositeAE - _seed678_train_only):   0%|          | 0/354 [00:00<?, ?it/s]
                                                                                                    
--- Defining Subgroups Dynamically (Details in Full Analysis) ---

  Note: 'identified_target_ld_orig_name' for specific interaction plots is set to 'Latent0' (from LD of largest dynamic subgroup: 'Local 'Latent0' Coeff < Global LCI (-0.691)' with size 173).

  Calculating RMSE comparison for 5 subgroup configuration(s):
Not the main method, detailed plots are skipped.

--- Running Analysis for: CompositeAE -  SEED678 COMBINED ---

Calculating Local Betas (CompositeAE - _seed678_combined):   0%|          | 0/443 [00:00<?, ?it/s]
                                                                                                  
--- Defining Subgroups Dynamically (Details in Full Analysis) ---

  Note: 'identified_target_ld_orig_name' for specific interaction plots is set to 'Latent0' (from LD of largest dynamic subgroup: 'Local 'Latent0' Coeff < Global LCI (-0.575)' with size 95).

  Calculating RMSE comparison for 3 subgroup configuration(s):
Not the main method, detailed plots are skipped.

Training VanillaAE for seed 678...
Training VanillaAE for seed 678...

Training:   0%|          | 0/300 [00:00<?, ?it/s]
Training:   0%|          | 1/300 [00:00<02:33,  1.95it/s]
Training:   1%|          | 2/300 [00:01<02:31,  1.97it/s]
Training:   1%|          | 3/300 [00:01<02:29,  1.98it/s]
Training:   1%|▏         | 4/300 [00:02<02:28,  1.99it/s]
Training:   2%|▏         | 5/300 [00:02<02:42,  1.82it/s]
Training:   2%|▏         | 6/300 [00:03<02:50,  1.73it/s]
Training:   2%|▏         | 7/300 [00:03<02:54,  1.67it/s]
Training:   3%|▎         | 8/300 [00:04<02:57,  1.64it/s]
Training:   3%|▎         | 9/300 [00:05<02:58,  1.63it/s]
Training:   3%|▎         | 10/300 [00:05<02:59,  1.61it/s]
Training:   4%|▎         | 11/300 [00:06<02:55,  1.65it/s]
Training:   4%|▍         | 12/300 [00:06<02:45,  1.74it/s]
Training:   4%|▍         | 13/300 [00:07<02:38,  1.81it/s]
Training:   5%|▍         | 14/300 [00:07<02:33,  1.87it/s]
Training:   5%|▌         | 15/300 [00:08<02:29,  1.90it/s]
Training:   5%|▌         | 16/300 [00:08<02:26,  1.93it/s]
Training:   6%|▌         | 17/300 [00:09<02:24,  1.95it/s]
Training:   6%|▌         | 18/300 [00:09<02:23,  1.97it/s]
Training:   6%|▋         | 19/300 [00:10<02:25,  1.93it/s]
Training:   7%|▋         | 20/300 [00:10<02:29,  1.88it/s]
Training:   7%|▋         | 21/300 [00:11<02:37,  1.77it/s]
Training:   7%|▋         | 22/300 [00:12<02:42,  1.71it/s]
Training:   8%|▊         | 23/300 [00:12<02:45,  1.67it/s]
Training:   8%|▊         | 24/300 [00:13<02:47,  1.65it/s]
Training:   8%|▊         | 25/300 [00:14<02:48,  1.64it/s]
Training:   9%|▊         | 26/300 [00:14<02:49,  1.62it/s]
Training:   9%|▉         | 27/300 [00:15<02:48,  1.62it/s]
Training:   9%|▉         | 28/300 [00:15<02:38,  1.71it/s]
Training:  10%|▉         | 29/300 [00:16<02:31,  1.79it/s]
Training:  10%|█         | 30/300 [00:16<02:25,  1.85it/s]
Training:  10%|█         | 31/300 [00:17<02:22,  1.89it/s]
Training:  11%|█         | 32/300 [00:17<02:19,  1.92it/s]
Training:  11%|█         | 33/300 [00:18<02:17,  1.94it/s]
Training:  11%|█▏        | 34/300 [00:18<02:15,  1.96it/s]
Training:  12%|█▏        | 35/300 [00:19<02:14,  1.97it/s]
Training:  12%|█▏        | 36/300 [00:19<02:13,  1.98it/s]
Training:  12%|█▏        | 37/300 [00:20<02:22,  1.84it/s]
Training:  13%|█▎        | 38/300 [00:21<02:29,  1.75it/s]
Training:  13%|█▎        | 39/300 [00:21<02:33,  1.70it/s]
Training:  13%|█▎        | 40/300 [00:22<02:36,  1.66it/s]
Training:  14%|█▎        | 41/300 [00:23<02:38,  1.63it/s]
Training:  14%|█▍        | 42/300 [00:23<02:39,  1.62it/s]
Training:  14%|█▍        | 43/300 [00:24<02:33,  1.67it/s]
Training:  15%|█▍        | 44/300 [00:24<02:25,  1.76it/s]
Training:  15%|█▌        | 45/300 [00:25<02:19,  1.83it/s]
Training:  15%|█▌        | 46/300 [00:25<02:15,  1.87it/s]
Training:  16%|█▌        | 47/300 [00:26<02:18,  1.82it/s]
Training:  16%|█▌        | 48/300 [00:26<02:14,  1.87it/s]
Training:  16%|█▋        | 49/300 [00:27<02:11,  1.91it/s]
Training:  17%|█▋        | 50/300 [00:27<02:08,  1.94it/s]
Training:  17%|█▋        | 51/300 [00:28<02:06,  1.96it/s]
Training:  17%|█▋        | 52/300 [00:28<02:10,  1.90it/s]
Training:  18%|█▊        | 53/300 [00:29<02:18,  1.79it/s]
Training:  18%|█▊        | 54/300 [00:30<02:22,  1.72it/s]
Training:  18%|█▊        | 55/300 [00:30<02:25,  1.68it/s]
Training:  19%|█▊        | 56/300 [00:31<02:28,  1.65it/s]
Training:  19%|█▉        | 57/300 [00:32<02:29,  1.62it/s]
Training:  19%|█▉        | 58/300 [00:32<02:29,  1.62it/s]
Training:  20%|█▉        | 59/300 [00:33<02:28,  1.63it/s]
Training:  20%|██        | 60/300 [00:33<02:19,  1.72it/s]
Training:  20%|██        | 61/300 [00:34<02:12,  1.80it/s]
Training:  21%|██        | 62/300 [00:34<02:08,  1.86it/s]
Training:  21%|██        | 63/300 [00:35<02:04,  1.90it/s]
Training:  21%|██▏       | 64/300 [00:35<02:02,  1.92it/s]
Training:  22%|██▏       | 65/300 [00:36<02:00,  1.94it/s]
Training:  22%|██▏       | 66/300 [00:36<01:59,  1.96it/s]
Training:  22%|██▏       | 67/300 [00:37<01:58,  1.97it/s]
Training:  23%|██▎       | 68/300 [00:37<01:57,  1.98it/s]
Training:  23%|██▎       | 69/300 [00:38<02:05,  1.84it/s]
Training:  23%|██▎       | 70/300 [00:39<02:10,  1.76it/s]
Training:  24%|██▎       | 71/300 [00:39<02:14,  1.70it/s]
Training:  24%|██▍       | 72/300 [00:40<02:16,  1.66it/s]
Training:  24%|██▍       | 73/300 [00:40<02:18,  1.64it/s]
Training:  25%|██▍       | 74/300 [00:41<02:19,  1.62it/s]
Training:  25%|██▌       | 75/300 [00:42<02:14,  1.67it/s]
Training:  25%|██▌       | 76/300 [00:42<02:07,  1.76it/s]
Training:  26%|██▌       | 77/300 [00:43<02:02,  1.83it/s]
Training:  26%|██▌       | 78/300 [00:43<01:58,  1.88it/s]
Training:  26%|██▋       | 79/300 [00:44<01:55,  1.91it/s]
Training:  27%|██▋       | 80/300 [00:44<01:53,  1.94it/s]
Training:  27%|██▋       | 81/300 [00:45<01:51,  1.96it/s]
Training:  27%|██▋       | 82/300 [00:45<01:50,  1.97it/s]
Training:  28%|██▊       | 83/300 [00:46<01:52,  1.92it/s]
Training:  28%|██▊       | 84/300 [00:46<01:57,  1.83it/s]
Training:  28%|██▊       | 85/300 [00:47<02:02,  1.75it/s]
Training:  29%|██▊       | 86/300 [00:48<02:05,  1.70it/s]
Training:  29%|██▉       | 87/300 [00:48<02:07,  1.67it/s]
Training:  29%|██▉       | 88/300 [00:49<02:08,  1.64it/s]
Training:  30%|██▉       | 89/300 [00:49<02:09,  1.63it/s]
Training:  30%|███       | 90/300 [00:50<02:10,  1.61it/s]
Training:  30%|███       | 91/300 [00:51<02:08,  1.62it/s]
Training:  31%|███       | 92/300 [00:51<02:00,  1.72it/s]
Training:  31%|███       | 93/300 [00:52<01:55,  1.80it/s]
Training:  31%|███▏      | 94/300 [00:52<01:51,  1.86it/s]
Training:  32%|███▏      | 95/300 [00:53<01:47,  1.90it/s]
Training:  32%|███▏      | 96/300 [00:53<01:45,  1.93it/s]
Training:  32%|███▏      | 97/300 [00:54<01:45,  1.92it/s]
Training:  33%|███▎      | 98/300 [00:54<01:43,  1.95it/s]
Training:  33%|███▎      | 99/300 [00:55<01:42,  1.97it/s]
Training:  33%|███▎      | 100/300 [00:55<01:41,  1.97it/s]
Training:  34%|███▎      | 101/300 [00:56<01:48,  1.83it/s]
Training:  34%|███▍      | 102/300 [00:56<01:53,  1.74it/s]
Training:  34%|███▍      | 103/300 [00:57<01:56,  1.69it/s]
Training:  35%|███▍      | 104/300 [00:58<01:58,  1.65it/s]
Training:  35%|███▌      | 105/300 [00:58<01:59,  1.63it/s]
Training:  35%|███▌      | 106/300 [00:59<02:00,  1.61it/s]
Training:  36%|███▌      | 107/300 [01:00<02:00,  1.60it/s]
Training:  36%|███▌      | 108/300 [01:00<01:55,  1.66it/s]
Training:  36%|███▋      | 109/300 [01:01<01:54,  1.67it/s]
Training:  37%|███▋      | 110/300 [01:01<01:48,  1.76it/s]
Training:  37%|███▋      | 111/300 [01:02<01:44,  1.81it/s]
Training:  37%|███▋      | 112/300 [01:02<01:41,  1.86it/s]
Training:  38%|███▊      | 113/300 [01:03<01:38,  1.90it/s]
Training:  38%|███▊      | 114/300 [01:03<01:36,  1.93it/s]
Training:  38%|███▊      | 115/300 [01:04<01:35,  1.94it/s]
Training:  39%|███▊      | 116/300 [01:04<01:34,  1.95it/s]
Training:  39%|███▉      | 117/300 [01:05<01:39,  1.84it/s]
Training:  39%|███▉      | 118/300 [01:06<01:43,  1.76it/s]
Training:  40%|███▉      | 119/300 [01:06<01:47,  1.69it/s]
Training:  40%|████      | 120/300 [01:07<01:48,  1.66it/s]
Training:  40%|████      | 121/300 [01:07<01:49,  1.63it/s]
Training:  41%|████      | 122/300 [01:08<01:50,  1.62it/s]
Training:  41%|████      | 123/300 [01:09<01:47,  1.65it/s]
Training:  41%|████▏     | 124/300 [01:09<01:41,  1.73it/s]
Training:  42%|████▏     | 125/300 [01:10<01:37,  1.80it/s]
Training:  42%|████▏     | 126/300 [01:10<01:34,  1.84it/s]
Training:  42%|████▏     | 127/300 [01:11<01:32,  1.88it/s]
Training:  43%|████▎     | 128/300 [01:11<01:30,  1.90it/s]
Training:  43%|████▎     | 129/300 [01:12<01:29,  1.92it/s]
Training:  43%|████▎     | 130/300 [01:12<01:27,  1.94it/s]
Training:  44%|████▎     | 131/300 [01:13<01:26,  1.95it/s]
Training:  44%|████▍     | 132/300 [01:13<01:27,  1.91it/s]
Training:  44%|████▍     | 133/300 [01:14<01:32,  1.80it/s]
Training:  45%|████▍     | 134/300 [01:15<01:35,  1.73it/s]
Training:  45%|████▌     | 135/300 [01:15<01:37,  1.69it/s]
Training:  45%|████▌     | 136/300 [01:16<01:38,  1.66it/s]
Training:  46%|████▌     | 137/300 [01:16<01:39,  1.64it/s]
Training:  46%|████▌     | 138/300 [01:17<01:39,  1.62it/s]
Training:  46%|████▋     | 139/300 [01:18<01:39,  1.61it/s]
Training:  47%|████▋     | 140/300 [01:18<01:33,  1.71it/s]
Training:  47%|████▋     | 141/300 [01:19<01:29,  1.79it/s]
Training:  47%|████▋     | 142/300 [01:19<01:25,  1.84it/s]
Training:  48%|████▊     | 143/300 [01:20<01:26,  1.81it/s]
Training:  48%|████▊     | 144/300 [01:20<01:24,  1.85it/s]
Training:  48%|████▊     | 145/300 [01:21<01:22,  1.89it/s]
Training:  49%|████▊     | 146/300 [01:21<01:20,  1.91it/s]
Training:  49%|████▉     | 147/300 [01:22<01:19,  1.92it/s]
Training:  49%|████▉     | 148/300 [01:22<01:18,  1.94it/s]
Training:  50%|████▉     | 149/300 [01:23<01:23,  1.81it/s]
Training:  50%|█████     | 150/300 [01:24<01:26,  1.74it/s]
Training:  50%|█████     | 151/300 [01:24<01:27,  1.69it/s]
Training:  51%|█████     | 152/300 [01:25<01:29,  1.66it/s]
Training:  51%|█████     | 153/300 [01:25<01:29,  1.64it/s]
Training:  51%|█████▏    | 154/300 [01:26<01:30,  1.61it/s]
Training:  52%|█████▏    | 155/300 [01:27<01:26,  1.67it/s]
Training:  52%|█████▏    | 156/300 [01:27<01:22,  1.75it/s]
Training:  52%|█████▏    | 157/300 [01:28<01:18,  1.82it/s]
Training:  53%|█████▎    | 158/300 [01:28<01:16,  1.87it/s]
Training:  53%|█████▎    | 159/300 [01:29<01:14,  1.90it/s]
Training:  53%|█████▎    | 160/300 [01:29<01:12,  1.93it/s]
Training:  54%|█████▎    | 161/300 [01:30<01:11,  1.94it/s]
Training:  54%|█████▍    | 162/300 [01:30<01:10,  1.95it/s]
Training:  54%|█████▍    | 163/300 [01:31<01:09,  1.96it/s]
Training:  55%|█████▍    | 164/300 [01:31<01:11,  1.90it/s]
Training:  55%|█████▌    | 165/300 [01:32<01:15,  1.79it/s]
Training:  55%|█████▌    | 166/300 [01:33<01:17,  1.73it/s]
Training:  56%|█████▌    | 167/300 [01:33<01:18,  1.68it/s]
Training:  56%|█████▌    | 168/300 [01:34<01:19,  1.65it/s]
Training:  56%|█████▋    | 169/300 [01:34<01:20,  1.63it/s]
Training:  57%|█████▋    | 170/300 [01:35<01:20,  1.62it/s]
Training:  57%|█████▋    | 171/300 [01:36<01:19,  1.62it/s]
Training:  57%|█████▋    | 172/300 [01:36<01:14,  1.72it/s]
Training:  58%|█████▊    | 173/300 [01:37<01:11,  1.79it/s]
Training:  58%|█████▊    | 174/300 [01:37<01:08,  1.84it/s]
Training:  58%|█████▊    | 175/300 [01:38<01:06,  1.88it/s]
Training:  59%|█████▊    | 176/300 [01:38<01:04,  1.91it/s]
Training:  59%|█████▉    | 177/300 [01:39<01:06,  1.85it/s]
Training:  59%|█████▉    | 178/300 [01:39<01:04,  1.89it/s]
Training:  60%|█████▉    | 179/300 [01:40<01:03,  1.92it/s]
Training:  60%|██████    | 180/300 [01:40<01:02,  1.91it/s]
Training:  60%|██████    | 181/300 [01:41<01:06,  1.80it/s]
Training:  61%|██████    | 182/300 [01:42<01:08,  1.73it/s]
Training:  61%|██████    | 183/300 [01:42<01:09,  1.68it/s]
Training:  61%|██████▏   | 184/300 [01:43<01:10,  1.65it/s]
Training:  62%|██████▏   | 185/300 [01:43<01:10,  1.63it/s]
Training:  62%|██████▏   | 186/300 [01:44<01:10,  1.62it/s]
Training:  62%|██████▏   | 187/300 [01:45<01:10,  1.61it/s]
Training:  63%|██████▎   | 188/300 [01:45<01:06,  1.68it/s]
Training:  63%|██████▎   | 189/300 [01:46<01:02,  1.76it/s]
Training:  63%|██████▎   | 190/300 [01:46<01:03,  1.74it/s]
Training:  64%|██████▎   | 191/300 [01:47<01:00,  1.81it/s]
Training:  64%|██████▍   | 192/300 [01:47<00:58,  1.86it/s]
Training:  64%|██████▍   | 193/300 [01:48<00:56,  1.89it/s]
Training:  65%|██████▍   | 194/300 [01:48<00:55,  1.92it/s]
Training:  65%|██████▌   | 195/300 [01:49<00:54,  1.93it/s]
Training:  65%|██████▌   | 196/300 [01:49<00:53,  1.95it/s]
Training:  66%|██████▌   | 197/300 [01:50<00:56,  1.83it/s]
Training:  66%|██████▌   | 198/300 [01:51<00:58,  1.74it/s]
Training:  66%|██████▋   | 199/300 [01:51<00:59,  1.69it/s]
Training:  67%|██████▋   | 200/300 [01:52<01:00,  1.65it/s]
Training:  67%|██████▋   | 201/300 [01:53<01:00,  1.63it/s]
Training:  67%|██████▋   | 202/300 [01:53<01:00,  1.61it/s]
Training:  68%|██████▊   | 203/300 [01:54<01:00,  1.61it/s]
Training:  68%|██████▊   | 204/300 [01:54<00:58,  1.65it/s]
Training:  68%|██████▊   | 205/300 [01:55<00:54,  1.74it/s]
Training:  69%|██████▊   | 206/300 [01:55<00:52,  1.81it/s]
Training:  69%|██████▉   | 207/300 [01:56<00:50,  1.86it/s]
Training:  69%|██████▉   | 208/300 [01:56<00:48,  1.90it/s]
Training:  70%|██████▉   | 209/300 [01:57<00:47,  1.93it/s]
Training:  70%|███████   | 210/300 [01:57<00:46,  1.93it/s]
Training:  70%|███████   | 211/300 [01:58<00:45,  1.93it/s]
Training:  71%|███████   | 212/300 [01:58<00:47,  1.87it/s]
Training:  71%|███████   | 213/300 [01:59<00:47,  1.82it/s]
Training:  71%|███████▏  | 214/300 [02:00<00:49,  1.74it/s]
Training:  72%|███████▏  | 215/300 [02:00<00:50,  1.69it/s]
Training:  72%|███████▏  | 216/300 [02:01<00:50,  1.65it/s]
Training:  72%|███████▏  | 217/300 [02:02<00:50,  1.63it/s]
Training:  73%|███████▎  | 218/300 [02:02<00:50,  1.61it/s]
Training:  73%|███████▎  | 219/300 [02:03<00:50,  1.61it/s]
Training:  73%|███████▎  | 220/300 [02:03<00:49,  1.63it/s]
Training:  74%|███████▎  | 221/300 [02:04<00:45,  1.72it/s]
Training:  74%|███████▍  | 222/300 [02:04<00:43,  1.79it/s]
Training:  74%|███████▍  | 223/300 [02:05<00:41,  1.85it/s]
Training:  75%|███████▍  | 224/300 [02:05<00:40,  1.90it/s]
Training:  75%|███████▌  | 225/300 [02:06<00:38,  1.93it/s]
Training:  75%|███████▌  | 226/300 [02:07<00:39,  1.87it/s]
Training:  76%|███████▌  | 227/300 [02:07<00:38,  1.91it/s]
Training:  76%|███████▌  | 228/300 [02:07<00:37,  1.94it/s]
Training:  76%|███████▋  | 229/300 [02:08<00:36,  1.94it/s]
Training:  77%|███████▋  | 230/300 [02:09<00:38,  1.81it/s]
Training:  77%|███████▋  | 231/300 [02:09<00:39,  1.74it/s]
Training:  77%|███████▋  | 232/300 [02:10<00:40,  1.68it/s]
Training:  78%|███████▊  | 233/300 [02:11<00:40,  1.65it/s]
Training:  78%|███████▊  | 234/300 [02:11<00:40,  1.63it/s]
Training:  78%|███████▊  | 235/300 [02:12<00:40,  1.61it/s]
Training:  79%|███████▊  | 236/300 [02:12<00:39,  1.61it/s]
Training:  79%|███████▉  | 237/300 [02:13<00:37,  1.70it/s]
Training:  79%|███████▉  | 238/300 [02:13<00:34,  1.78it/s]
Training:  80%|███████▉  | 239/300 [02:14<00:33,  1.83it/s]
Training:  80%|████████  | 240/300 [02:14<00:31,  1.88it/s]
Training:  80%|████████  | 241/300 [02:15<00:30,  1.91it/s]
Training:  81%|████████  | 242/300 [02:15<00:29,  1.94it/s]
Training:  81%|████████  | 243/300 [02:16<00:29,  1.95it/s]
Training:  81%|████████▏ | 244/300 [02:16<00:28,  1.96it/s]
Training:  82%|████████▏ | 245/300 [02:17<00:27,  1.97it/s]
Training:  82%|████████▏ | 246/300 [02:18<00:28,  1.87it/s]
Training:  82%|████████▏ | 247/300 [02:18<00:29,  1.77it/s]
Training:  83%|████████▎ | 248/300 [02:19<00:30,  1.71it/s]
Training:  83%|████████▎ | 249/300 [02:19<00:30,  1.67it/s]
Training:  83%|████████▎ | 250/300 [02:20<00:30,  1.64it/s]
Training:  84%|████████▎ | 251/300 [02:21<00:30,  1.63it/s]
Training:  84%|████████▍ | 252/300 [02:21<00:29,  1.64it/s]
Training:  84%|████████▍ | 253/300 [02:22<00:27,  1.73it/s]
Training:  85%|████████▍ | 254/300 [02:22<00:26,  1.75it/s]
Training:  85%|████████▌ | 255/300 [02:23<00:24,  1.81it/s]
Training:  85%|████████▌ | 256/300 [02:23<00:23,  1.86it/s]
Training:  86%|████████▌ | 257/300 [02:24<00:22,  1.90it/s]
Training:  86%|████████▌ | 258/300 [02:24<00:21,  1.93it/s]
Training:  86%|████████▋ | 259/300 [02:25<00:21,  1.94it/s]
Training:  87%|████████▋ | 260/300 [02:25<00:20,  1.95it/s]
Training:  87%|████████▋ | 261/300 [02:26<00:20,  1.92it/s]
Training:  87%|████████▋ | 262/300 [02:27<00:21,  1.79it/s]
Training:  88%|████████▊ | 263/300 [02:27<00:21,  1.72it/s]
Training:  88%|████████▊ | 264/300 [02:28<00:21,  1.67it/s]
Training:  88%|████████▊ | 265/300 [02:29<00:21,  1.65it/s]
Training:  89%|████████▊ | 266/300 [02:29<00:20,  1.63it/s]
Training:  89%|████████▉ | 267/300 [02:30<00:20,  1.62it/s]
Training:  89%|████████▉ | 268/300 [02:30<00:18,  1.69it/s]
Training:  90%|████████▉ | 269/300 [02:31<00:17,  1.76it/s]
Training:  90%|█████████ | 270/300 [02:31<00:16,  1.81it/s]
Training:  90%|█████████ | 271/300 [02:32<00:15,  1.86it/s]
Training:  91%|█████████ | 272/300 [02:32<00:14,  1.90it/s]
Training:  91%|█████████ | 273/300 [02:33<00:14,  1.92it/s]
Training:  91%|█████████▏| 274/300 [02:33<00:13,  1.94it/s]
Training:  92%|█████████▏| 275/300 [02:34<00:12,  1.95it/s]
Training:  92%|█████████▏| 276/300 [02:34<00:12,  1.96it/s]
Training:  92%|█████████▏| 277/300 [02:35<00:12,  1.85it/s]
Training:  93%|█████████▎| 278/300 [02:36<00:12,  1.76it/s]
Training:  93%|█████████▎| 279/300 [02:36<00:12,  1.70it/s]
Training:  93%|█████████▎| 280/300 [02:37<00:12,  1.66it/s]
Training:  94%|█████████▎| 281/300 [02:37<00:11,  1.64it/s]
Training:  94%|█████████▍| 282/300 [02:38<00:11,  1.62it/s]
Training:  94%|█████████▍| 283/300 [02:39<00:10,  1.65it/s]
Training:  95%|█████████▍| 284/300 [02:39<00:09,  1.74it/s]
Training:  95%|█████████▌| 285/300 [02:40<00:08,  1.81it/s]
Training:  95%|█████████▌| 286/300 [02:40<00:07,  1.86it/s]
Training:  96%|█████████▌| 287/300 [02:41<00:06,  1.90it/s]
Training:  96%|█████████▌| 288/300 [02:41<00:06,  1.93it/s]
Training:  96%|█████████▋| 289/300 [02:42<00:05,  1.94it/s]
Training:  97%|█████████▋| 290/300 [02:42<00:05,  1.96it/s]
Training:  97%|█████████▋| 291/300 [02:43<00:04,  1.97it/s]
Training:  97%|█████████▋| 292/300 [02:43<00:04,  1.95it/s]
Training:  98%|█████████▊| 293/300 [02:44<00:03,  1.81it/s]
Training:  98%|█████████▊| 294/300 [02:45<00:03,  1.73it/s]
Training:  98%|█████████▊| 295/300 [02:45<00:02,  1.68it/s]
Training:  99%|█████████▊| 296/300 [02:46<00:02,  1.65it/s]
Training:  99%|█████████▉| 297/300 [02:46<00:01,  1.61it/s]
Training:  99%|█████████▉| 298/300 [02:47<00:01,  1.61it/s]
Training: 100%|█████████▉| 299/300 [02:48<00:00,  1.69it/s]
Training: 100%|██████████| 300/300 [02:48<00:00,  1.76it/s]
Training: 100%|██████████| 300/300 [02:48<00:00,  1.78it/s]
Epoch [10/300], Avg Total Loss: 0.9360, LR: 0.000100
Epoch [20/300], Avg Total Loss: 0.9122, LR: 0.000100
Epoch [30/300], Avg Total Loss: 0.9099, LR: 0.000100
Epoch [40/300], Avg Total Loss: 0.9097, LR: 0.000100
Epoch [50/300], Avg Total Loss: 0.9096, LR: 0.000010
Epoch [60/300], Avg Total Loss: 0.9095, LR: 0.000010
Epoch [70/300], Avg Total Loss: 0.9096, LR: 0.000001
Epoch [80/300], Avg Total Loss: 0.9095, LR: 0.000000
Epoch [90/300], Avg Total Loss: 0.9095, LR: 0.000000
Epoch [100/300], Avg Total Loss: 0.9095, LR: 0.000000
Epoch [110/300], Avg Total Loss: 0.9095, LR: 0.000000
Epoch [120/300], Avg Total Loss: 0.9095, LR: 0.000000
Epoch [130/300], Avg Total Loss: 0.9095, LR: 0.000000
Epoch [140/300], Avg Total Loss: 0.9094, LR: 0.000000
Epoch [150/300], Avg Total Loss: 0.9095, LR: 0.000000
Epoch [160/300], Avg Total Loss: 0.9096, LR: 0.000000
Epoch [170/300], Avg Total Loss: 0.9095, LR: 0.000000
Epoch [180/300], Avg Total Loss: 0.9095, LR: 0.000000
Epoch [190/300], Avg Total Loss: 0.9095, LR: 0.000000
Epoch [200/300], Avg Total Loss: 0.9094, LR: 0.000000
Epoch [210/300], Avg Total Loss: 0.9095, LR: 0.000000
Epoch [220/300], Avg Total Loss: 0.9094, LR: 0.000000
Epoch [230/300], Avg Total Loss: 0.9095, LR: 0.000000
Epoch [240/300], Avg Total Loss: 0.9094, LR: 0.000000
Epoch [250/300], Avg Total Loss: 0.9095, LR: 0.000000
Epoch [260/300], Avg Total Loss: 0.9095, LR: 0.000000
Epoch [270/300], Avg Total Loss: 0.9094, LR: 0.000000
Epoch [280/300], Avg Total Loss: 0.9095, LR: 0.000000
Epoch [290/300], Avg Total Loss: 0.9094, LR: 0.000000
Epoch [300/300], Avg Total Loss: 0.9095, LR: 0.000000

--- Running Analysis for: VanillaAE -  SEED678 TRAIN ONLY ---

Calculating Local Betas (VanillaAE - _seed678_train_only):   0%|          | 0/354 [00:00<?, ?it/s]
                                                                                                  
--- Defining Subgroups Dynamically (Details in Full Analysis) ---

  Note: 'identified_target_ld_orig_name' for specific interaction plots is set to 'Latent0' (from LD of largest dynamic subgroup: 'Local 'Latent0' Coeff > Global UCI (-1.222)' with size 57).

  Calculating RMSE comparison for 2 subgroup configuration(s):
Not the main method, detailed plots are skipped.

--- Running Analysis for: VanillaAE -  SEED678 COMBINED ---

Calculating Local Betas (VanillaAE - _seed678_combined):   0%|          | 0/443 [00:00<?, ?it/s]
                                                                                                
--- Defining Subgroups Dynamically (Details in Full Analysis) ---

  Note: 'identified_target_ld_orig_name' for specific interaction plots is set to 'Latent0' (from LD of largest dynamic subgroup: 'Local 'Latent0' Coeff > Global UCI (-1.237)' with size 103).

  Calculating RMSE comparison for 2 subgroup configuration(s):
Not the main method, detailed plots are skipped.

Performing PCA for seed 678...

--- Running Analysis for: PCA -  SEED678 TRAIN ONLY ---

--- Defining Subgroups Dynamically (Details in Full Analysis) ---
  No candidate dynamic subgroups found (e.g., all CIs NaN, no local coeffs outside CIs, or none met min size 10).
Skipping RMSE comparison (Method is PCA).
Skipping RMSE comparison (Local intercepts series is all NaN).
Not the main method, detailed plots are skipped.

--- Running Analysis for: PCA -  SEED678 COMBINED ---

--- Defining Subgroups Dynamically (Details in Full Analysis) ---
  No candidate dynamic subgroups found (e.g., all CIs NaN, no local coeffs outside CIs, or none met min size 10).
Skipping RMSE comparison (Method is PCA).
Skipping RMSE comparison (Local intercepts series is all NaN).
Not the main method, detailed plots are skipped.

Processing Seed 7/15: 626
Random seed set to 626 for reproducibility.
Successfully loaded data from data/processed/prevent_direct_train_data.csv. Shape: (443, 78)
Filtered out non-numeric columns: ['CENTER', 'PID', 'VISIT']
No 'train' column found. Creating 80/20 train/test split with seed 626...
Training CompositeAE for seed 626...

Training:   0%|          | 0/300 [00:00<?, ?it/s]
Training:   0%|          | 1/300 [00:00<02:35,  1.93it/s]
Training:   1%|          | 2/300 [00:01<02:33,  1.94it/s]
Training:   1%|          | 3/300 [00:01<02:32,  1.95it/s]
Training:   1%|▏         | 4/300 [00:02<02:30,  1.97it/s]
Training:   2%|▏         | 5/300 [00:02<02:34,  1.91it/s]
Training:   2%|▏         | 6/300 [00:03<02:45,  1.78it/s]
Training:   2%|▏         | 7/300 [00:03<02:51,  1.71it/s]
Training:   3%|▎         | 8/300 [00:04<02:55,  1.67it/s]
Training:   3%|▎         | 9/300 [00:05<02:57,  1.63it/s]
Training:   3%|▎         | 10/300 [00:05<02:59,  1.62it/s]
Training:   4%|▎         | 11/300 [00:06<02:59,  1.61it/s]
Training:   4%|▍         | 12/300 [00:06<02:48,  1.71it/s]
Training:   4%|▍         | 13/300 [00:07<02:40,  1.79it/s]
Training:   5%|▍         | 14/300 [00:07<02:35,  1.84it/s]
Training:   5%|▌         | 15/300 [00:08<02:31,  1.89it/s]
Training:   5%|▌         | 16/300 [00:08<02:28,  1.92it/s]
Training:   6%|▌         | 17/300 [00:09<02:26,  1.94it/s]
Training:   6%|▌         | 18/300 [00:09<02:24,  1.95it/s]
Training:   6%|▋         | 19/300 [00:10<02:23,  1.96it/s]
Training:   7%|▋         | 20/300 [00:10<02:22,  1.97it/s]
Training:   7%|▋         | 21/300 [00:11<02:30,  1.85it/s]
Training:   7%|▋         | 22/300 [00:12<02:37,  1.76it/s]
Training:   8%|▊         | 23/300 [00:12<02:42,  1.70it/s]
Training:   8%|▊         | 24/300 [00:13<02:45,  1.67it/s]
Training:   8%|▊         | 25/300 [00:14<02:47,  1.64it/s]
Training:   9%|▊         | 26/300 [00:14<02:48,  1.62it/s]
Training:   9%|▉         | 27/300 [00:15<02:49,  1.61it/s]
Training:   9%|▉         | 28/300 [00:15<02:44,  1.66it/s]
Training:  10%|▉         | 29/300 [00:16<02:38,  1.71it/s]
Training:  10%|█         | 30/300 [00:16<02:34,  1.75it/s]
Training:  10%|█         | 31/300 [00:17<02:28,  1.81it/s]
Training:  11%|█         | 32/300 [00:17<02:24,  1.86it/s]
Training:  11%|█         | 33/300 [00:18<02:20,  1.90it/s]
Training:  11%|█▏        | 34/300 [00:18<02:18,  1.92it/s]
Training:  12%|█▏        | 35/300 [00:19<02:16,  1.95it/s]
Training:  12%|█▏        | 36/300 [00:19<02:14,  1.97it/s]
Training:  12%|█▏        | 37/300 [00:20<02:17,  1.91it/s]
Training:  13%|█▎        | 38/300 [00:21<02:26,  1.79it/s]
Training:  13%|█▎        | 39/300 [00:21<02:31,  1.72it/s]
Training:  13%|█▎        | 40/300 [00:22<02:34,  1.68it/s]
Training:  14%|█▎        | 41/300 [00:23<02:37,  1.65it/s]
Training:  14%|█▍        | 42/300 [00:23<02:38,  1.63it/s]
Training:  14%|█▍        | 43/300 [00:24<02:39,  1.61it/s]
Training:  15%|█▍        | 44/300 [00:24<02:38,  1.62it/s]
Training:  15%|█▌        | 45/300 [00:25<02:28,  1.72it/s]
Training:  15%|█▌        | 46/300 [00:25<02:21,  1.80it/s]
Training:  16%|█▌        | 47/300 [00:26<02:17,  1.84it/s]
Training:  16%|█▌        | 48/300 [00:26<02:13,  1.89it/s]
Training:  16%|█▋        | 49/300 [00:27<02:10,  1.92it/s]
Training:  17%|█▋        | 50/300 [00:27<02:08,  1.95it/s]
Training:  17%|█▋        | 51/300 [00:28<02:06,  1.97it/s]
Training:  17%|█▋        | 52/300 [00:28<02:04,  1.99it/s]
Training:  18%|█▊        | 53/300 [00:29<02:05,  1.97it/s]
Training:  18%|█▊        | 54/300 [00:30<02:13,  1.84it/s]
Training:  18%|█▊        | 55/300 [00:30<02:19,  1.75it/s]
Training:  19%|█▊        | 56/300 [00:31<02:23,  1.70it/s]
Training:  19%|█▉        | 57/300 [00:31<02:26,  1.66it/s]
Training:  19%|█▉        | 58/300 [00:32<02:27,  1.64it/s]
Training:  20%|█▉        | 59/300 [00:33<02:28,  1.62it/s]
Training:  20%|██        | 60/300 [00:33<02:24,  1.67it/s]
Training:  20%|██        | 61/300 [00:34<02:16,  1.75it/s]
Training:  21%|██        | 62/300 [00:34<02:11,  1.82it/s]
Training:  21%|██        | 63/300 [00:35<02:07,  1.86it/s]
Training:  21%|██▏       | 64/300 [00:35<02:04,  1.90it/s]
Training:  22%|██▏       | 65/300 [00:36<02:02,  1.92it/s]
Training:  22%|██▏       | 66/300 [00:36<02:05,  1.86it/s]
Training:  22%|██▏       | 67/300 [00:37<02:02,  1.90it/s]
Training:  23%|██▎       | 68/300 [00:37<02:00,  1.92it/s]
Training:  23%|██▎       | 69/300 [00:38<02:03,  1.86it/s]
Training:  23%|██▎       | 70/300 [00:39<02:10,  1.77it/s]
Training:  24%|██▎       | 71/300 [00:39<02:14,  1.71it/s]
Training:  24%|██▍       | 72/300 [00:40<02:16,  1.67it/s]
Training:  24%|██▍       | 73/300 [00:41<02:18,  1.64it/s]
Training:  25%|██▍       | 74/300 [00:41<02:20,  1.61it/s]
Training:  25%|██▌       | 75/300 [00:42<02:19,  1.61it/s]
Training:  25%|██▌       | 76/300 [00:42<02:10,  1.71it/s]
Training:  26%|██▌       | 77/300 [00:43<02:09,  1.72it/s]
Training:  26%|██▌       | 78/300 [00:43<02:03,  1.80it/s]
Training:  26%|██▋       | 79/300 [00:44<01:59,  1.85it/s]
Training:  27%|██▋       | 80/300 [00:44<01:57,  1.88it/s]
Training:  27%|██▋       | 81/300 [00:45<01:55,  1.90it/s]
Training:  27%|██▋       | 82/300 [00:45<01:54,  1.91it/s]
Training:  28%|██▊       | 83/300 [00:46<01:52,  1.93it/s]
Training:  28%|██▊       | 84/300 [00:46<01:53,  1.91it/s]
Training:  28%|██▊       | 85/300 [00:47<02:00,  1.78it/s]
Training:  29%|██▊       | 86/300 [00:48<02:04,  1.71it/s]
Training:  29%|██▉       | 87/300 [00:48<02:07,  1.67it/s]
Training:  29%|██▉       | 88/300 [00:49<02:09,  1.64it/s]
Training:  30%|██▉       | 89/300 [00:50<02:10,  1.62it/s]
Training:  30%|███       | 90/300 [00:50<02:10,  1.61it/s]
Training:  30%|███       | 91/300 [00:51<02:10,  1.60it/s]
Training:  31%|███       | 92/300 [00:51<02:02,  1.70it/s]
Training:  31%|███       | 93/300 [00:52<01:55,  1.79it/s]
Training:  31%|███▏      | 94/300 [00:52<01:51,  1.84it/s]
Training:  32%|███▏      | 95/300 [00:53<01:48,  1.89it/s]
Training:  32%|███▏      | 96/300 [00:53<01:45,  1.93it/s]
Training:  32%|███▏      | 97/300 [00:54<01:43,  1.96it/s]
Training:  33%|███▎      | 98/300 [00:54<01:42,  1.96it/s]
Training:  33%|███▎      | 99/300 [00:55<01:42,  1.96it/s]
Training:  33%|███▎      | 100/300 [00:55<01:41,  1.96it/s]
Training:  34%|███▎      | 101/300 [00:56<01:47,  1.86it/s]
Training:  34%|███▍      | 102/300 [00:57<01:52,  1.76it/s]
Training:  34%|███▍      | 103/300 [00:57<01:55,  1.70it/s]
Training:  35%|███▍      | 104/300 [00:58<01:58,  1.66it/s]
Training:  35%|███▌      | 105/300 [00:59<01:59,  1.63it/s]
Training:  35%|███▌      | 106/300 [00:59<02:00,  1.60it/s]
Training:  36%|███▌      | 107/300 [01:00<01:58,  1.63it/s]
Training:  36%|███▌      | 108/300 [01:00<01:52,  1.71it/s]
Training:  36%|███▋      | 109/300 [01:01<01:47,  1.78it/s]
Training:  37%|███▋      | 110/300 [01:01<01:46,  1.78it/s]
Training:  37%|███▋      | 111/300 [01:02<01:43,  1.82it/s]
Training:  37%|███▋      | 112/300 [01:02<01:40,  1.87it/s]
Training:  38%|███▊      | 113/300 [01:03<01:37,  1.92it/s]
Training:  38%|███▊      | 114/300 [01:03<01:35,  1.95it/s]
Training:  38%|███▊      | 115/300 [01:04<01:33,  1.97it/s]
Training:  39%|███▊      | 116/300 [01:04<01:35,  1.93it/s]
Training:  39%|███▉      | 117/300 [01:05<01:41,  1.80it/s]
Training:  39%|███▉      | 118/300 [01:06<01:45,  1.73it/s]
Training:  40%|███▉      | 119/300 [01:06<01:47,  1.68it/s]
Training:  40%|████      | 120/300 [01:07<01:49,  1.65it/s]
Training:  40%|████      | 121/300 [01:08<01:49,  1.63it/s]
Training:  41%|████      | 122/300 [01:08<01:50,  1.61it/s]
Training:  41%|████      | 123/300 [01:09<01:50,  1.60it/s]
Training:  41%|████▏     | 124/300 [01:09<01:43,  1.70it/s]
Training:  42%|████▏     | 125/300 [01:10<01:37,  1.79it/s]
Training:  42%|████▏     | 126/300 [01:10<01:34,  1.84it/s]
Training:  42%|████▏     | 127/300 [01:11<01:32,  1.88it/s]
Training:  43%|████▎     | 128/300 [01:11<01:29,  1.92it/s]
Training:  43%|████▎     | 129/300 [01:12<01:27,  1.95it/s]
Training:  43%|████▎     | 130/300 [01:12<01:26,  1.97it/s]
Training:  44%|████▎     | 131/300 [01:13<01:25,  1.99it/s]
Training:  44%|████▍     | 132/300 [01:13<01:24,  2.00it/s]
Training:  44%|████▍     | 133/300 [01:14<01:29,  1.87it/s]
Training:  45%|████▍     | 134/300 [01:15<01:33,  1.77it/s]
Training:  45%|████▌     | 135/300 [01:15<01:36,  1.71it/s]
Training:  45%|████▌     | 136/300 [01:16<01:38,  1.67it/s]
Training:  46%|████▌     | 137/300 [01:17<01:39,  1.63it/s]
Training:  46%|████▌     | 138/300 [01:17<01:40,  1.62it/s]
Training:  46%|████▋     | 139/300 [01:18<01:37,  1.66it/s]
Training:  47%|████▋     | 140/300 [01:18<01:31,  1.75it/s]
Training:  47%|████▋     | 141/300 [01:19<01:26,  1.83it/s]
Training:  47%|████▋     | 142/300 [01:19<01:23,  1.89it/s]
Training:  48%|████▊     | 143/300 [01:20<01:21,  1.93it/s]
Training:  48%|████▊     | 144/300 [01:20<01:19,  1.95it/s]
Training:  48%|████▊     | 145/300 [01:21<01:21,  1.89it/s]
Training:  49%|████▊     | 146/300 [01:21<01:19,  1.93it/s]
Training:  49%|████▉     | 147/300 [01:22<01:18,  1.96it/s]
Training:  49%|████▉     | 148/300 [01:22<01:18,  1.93it/s]
Training:  50%|████▉     | 149/300 [01:23<01:23,  1.81it/s]
Training:  50%|█████     | 150/300 [01:24<01:26,  1.73it/s]
Training:  50%|█████     | 151/300 [01:24<01:28,  1.68it/s]
Training:  51%|█████     | 152/300 [01:25<01:29,  1.65it/s]
Training:  51%|█████     | 153/300 [01:25<01:30,  1.62it/s]
Training:  51%|█████▏    | 154/300 [01:26<01:30,  1.61it/s]
Training:  52%|█████▏    | 155/300 [01:27<01:30,  1.60it/s]
Training:  52%|█████▏    | 156/300 [01:27<01:26,  1.67it/s]
Training:  52%|█████▏    | 157/300 [01:28<01:21,  1.76it/s]
Training:  53%|█████▎    | 158/300 [01:28<01:17,  1.83it/s]
Training:  53%|█████▎    | 159/300 [01:29<01:14,  1.88it/s]
Training:  53%|█████▎    | 160/300 [01:29<01:12,  1.93it/s]
Training:  54%|█████▎    | 161/300 [01:30<01:11,  1.96it/s]
Training:  54%|█████▍    | 162/300 [01:30<01:10,  1.97it/s]
Training:  54%|█████▍    | 163/300 [01:31<01:09,  1.98it/s]
Training:  55%|█████▍    | 164/300 [01:31<01:08,  1.99it/s]
Training:  55%|█████▌    | 165/300 [01:32<01:12,  1.87it/s]
Training:  55%|█████▌    | 166/300 [01:32<01:16,  1.76it/s]
Training:  56%|█████▌    | 167/300 [01:33<01:18,  1.70it/s]
Training:  56%|█████▌    | 168/300 [01:34<01:19,  1.66it/s]
Training:  56%|█████▋    | 169/300 [01:34<01:20,  1.64it/s]
Training:  57%|█████▋    | 170/300 [01:35<01:20,  1.62it/s]
Training:  57%|█████▋    | 171/300 [01:36<01:18,  1.65it/s]
Training:  57%|█████▋    | 172/300 [01:36<01:13,  1.74it/s]
Training:  58%|█████▊    | 173/300 [01:37<01:15,  1.69it/s]
Training:  58%|█████▊    | 174/300 [01:37<01:11,  1.77it/s]
Training:  58%|█████▊    | 175/300 [01:38<01:08,  1.84it/s]
Training:  59%|█████▊    | 176/300 [01:38<01:05,  1.89it/s]
Training:  59%|█████▉    | 177/300 [01:39<01:03,  1.93it/s]
Training:  59%|█████▉    | 178/300 [01:39<01:02,  1.96it/s]
Training:  60%|█████▉    | 179/300 [01:40<01:01,  1.98it/s]
Training:  60%|██████    | 180/300 [01:40<01:02,  1.92it/s]
Training:  60%|██████    | 181/300 [01:41<01:06,  1.80it/s]
Training:  61%|██████    | 182/300 [01:42<01:08,  1.73it/s]
Training:  61%|██████    | 183/300 [01:42<01:09,  1.68it/s]
Training:  61%|██████▏   | 184/300 [01:43<01:10,  1.65it/s]
Training:  62%|██████▏   | 185/300 [01:43<01:10,  1.63it/s]
Training:  62%|██████▏   | 186/300 [01:44<01:10,  1.61it/s]
Training:  62%|██████▏   | 187/300 [01:45<01:09,  1.62it/s]
Training:  63%|██████▎   | 188/300 [01:45<01:05,  1.72it/s]
Training:  63%|██████▎   | 189/300 [01:46<01:01,  1.80it/s]
Training:  63%|██████▎   | 190/300 [01:46<00:59,  1.86it/s]
Training:  64%|██████▎   | 191/300 [01:47<00:57,  1.91it/s]
Training:  64%|██████▍   | 192/300 [01:47<00:55,  1.94it/s]
Training:  64%|██████▍   | 193/300 [01:48<00:54,  1.97it/s]
Training:  65%|██████▍   | 194/300 [01:48<00:53,  1.98it/s]
Training:  65%|██████▌   | 195/300 [01:49<00:52,  1.99it/s]
Training:  65%|██████▌   | 196/300 [01:49<00:51,  2.00it/s]
Training:  66%|██████▌   | 197/300 [01:50<00:51,  2.00it/s]
Training:  66%|██████▌   | 198/300 [01:50<00:53,  1.90it/s]
Training:  66%|██████▋   | 199/300 [01:51<00:56,  1.78it/s]
Training:  67%|██████▋   | 200/300 [01:51<00:58,  1.71it/s]
Training:  67%|██████▋   | 201/300 [01:52<00:59,  1.66it/s]
Training:  67%|██████▋   | 202/300 [01:53<01:00,  1.63it/s]
Training:  68%|██████▊   | 203/300 [01:53<01:00,  1.61it/s]
Training:  68%|██████▊   | 204/300 [01:54<01:00,  1.59it/s]
Training:  68%|██████▊   | 205/300 [01:55<00:58,  1.63it/s]
Training:  69%|██████▊   | 206/300 [01:55<00:54,  1.73it/s]
Training:  69%|██████▉   | 207/300 [01:56<00:53,  1.73it/s]
Training:  69%|██████▉   | 208/300 [01:56<00:51,  1.80it/s]
Training:  70%|██████▉   | 209/300 [01:57<00:51,  1.78it/s]
Training:  70%|███████   | 210/300 [01:57<00:48,  1.84it/s]
Training:  70%|███████   | 211/300 [01:58<00:47,  1.89it/s]
Training:  71%|███████   | 212/300 [01:58<00:45,  1.92it/s]
Training:  71%|███████   | 213/300 [01:59<00:44,  1.95it/s]
Training:  71%|███████▏  | 214/300 [01:59<00:45,  1.88it/s]
Training:  72%|███████▏  | 215/300 [02:00<00:47,  1.77it/s]
Training:  72%|███████▏  | 216/300 [02:01<00:49,  1.71it/s]
Training:  72%|███████▏  | 217/300 [02:01<00:49,  1.66it/s]
Training:  73%|███████▎  | 218/300 [02:02<00:50,  1.63it/s]
Training:  73%|███████▎  | 219/300 [02:03<00:50,  1.61it/s]
Training:  73%|███████▎  | 220/300 [02:03<00:49,  1.60it/s]
Training:  74%|███████▎  | 221/300 [02:04<00:48,  1.62it/s]
Training:  74%|███████▍  | 222/300 [02:04<00:45,  1.72it/s]
Training:  74%|███████▍  | 223/300 [02:05<00:42,  1.80it/s]
Training:  75%|███████▍  | 224/300 [02:05<00:41,  1.85it/s]
Training:  75%|███████▌  | 225/300 [02:06<00:39,  1.89it/s]
Training:  75%|███████▌  | 226/300 [02:06<00:38,  1.92it/s]
Training:  76%|███████▌  | 227/300 [02:07<00:37,  1.95it/s]
Training:  76%|███████▌  | 228/300 [02:07<00:36,  1.97it/s]
Training:  76%|███████▋  | 229/300 [02:08<00:35,  1.98it/s]
Training:  77%|███████▋  | 230/300 [02:08<00:35,  1.98it/s]
Training:  77%|███████▋  | 231/300 [02:09<00:34,  1.99it/s]
Training:  77%|███████▋  | 232/300 [02:09<00:36,  1.85it/s]
Training:  78%|███████▊  | 233/300 [02:10<00:38,  1.75it/s]
Training:  78%|███████▊  | 234/300 [02:11<00:38,  1.69it/s]
Training:  78%|███████▊  | 235/300 [02:11<00:39,  1.66it/s]
Training:  79%|███████▊  | 236/300 [02:12<00:39,  1.63it/s]
Training:  79%|███████▉  | 237/300 [02:13<00:39,  1.61it/s]
Training:  79%|███████▉  | 238/300 [02:13<00:38,  1.60it/s]
Training:  80%|███████▉  | 239/300 [02:14<00:36,  1.66it/s]
Training:  80%|████████  | 240/300 [02:14<00:34,  1.75it/s]
Training:  80%|████████  | 241/300 [02:15<00:32,  1.82it/s]
Training:  81%|████████  | 242/300 [02:15<00:32,  1.78it/s]
Training:  81%|████████  | 243/300 [02:16<00:30,  1.84it/s]
Training:  81%|████████▏ | 244/300 [02:16<00:29,  1.89it/s]
Training:  82%|████████▏ | 245/300 [02:17<00:29,  1.84it/s]
Training:  82%|████████▏ | 246/300 [02:17<00:28,  1.89it/s]
Training:  82%|████████▏ | 247/300 [02:18<00:27,  1.93it/s]
Training:  83%|████████▎ | 248/300 [02:19<00:28,  1.84it/s]
Training:  83%|████████▎ | 249/300 [02:19<00:29,  1.75it/s]
Training:  83%|████████▎ | 250/300 [02:20<00:29,  1.70it/s]
Training:  84%|████████▎ | 251/300 [02:20<00:29,  1.65it/s]
Training:  84%|████████▍ | 252/300 [02:21<00:29,  1.63it/s]
Training:  84%|████████▍ | 253/300 [02:22<00:29,  1.61it/s]
Training:  85%|████████▍ | 254/300 [02:22<00:28,  1.60it/s]
Training:  85%|████████▌ | 255/300 [02:23<00:27,  1.64it/s]
Training:  85%|████████▌ | 256/300 [02:23<00:25,  1.74it/s]
Training:  86%|████████▌ | 257/300 [02:24<00:23,  1.81it/s]
Training:  86%|████████▌ | 258/300 [02:24<00:22,  1.87it/s]
Training:  86%|████████▋ | 259/300 [02:25<00:21,  1.90it/s]
Training:  87%|████████▋ | 260/300 [02:25<00:20,  1.93it/s]
Training:  87%|████████▋ | 261/300 [02:26<00:19,  1.95it/s]
Training:  87%|████████▋ | 262/300 [02:26<00:19,  1.96it/s]
Training:  88%|████████▊ | 263/300 [02:27<00:18,  1.97it/s]
Training:  88%|████████▊ | 264/300 [02:27<00:18,  1.95it/s]
Training:  88%|████████▊ | 265/300 [02:28<00:19,  1.81it/s]
Training:  89%|████████▊ | 266/300 [02:29<00:19,  1.72it/s]
Training:  89%|████████▉ | 267/300 [02:29<00:19,  1.67it/s]
Training:  89%|████████▉ | 268/300 [02:30<00:19,  1.64it/s]
Training:  90%|████████▉ | 269/300 [02:31<00:19,  1.62it/s]
Training:  90%|█████████ | 270/300 [02:31<00:18,  1.60it/s]
Training:  90%|█████████ | 271/300 [02:32<00:18,  1.59it/s]
Training:  91%|█████████ | 272/300 [02:32<00:16,  1.68it/s]
Training:  91%|█████████ | 273/300 [02:33<00:15,  1.77it/s]
Training:  91%|█████████▏| 274/300 [02:33<00:14,  1.81it/s]
Training:  92%|█████████▏| 275/300 [02:34<00:13,  1.81it/s]
Training:  92%|█████████▏| 276/300 [02:34<00:12,  1.86it/s]
Training:  92%|█████████▏| 277/300 [02:35<00:12,  1.90it/s]
Training:  93%|█████████▎| 278/300 [02:35<00:11,  1.93it/s]
Training:  93%|█████████▎| 279/300 [02:36<00:10,  1.95it/s]
Training:  93%|█████████▎| 280/300 [02:36<00:10,  1.97it/s]
Training:  94%|█████████▎| 281/300 [02:37<00:10,  1.82it/s]
Training:  94%|█████████▍| 282/300 [02:38<00:10,  1.73it/s]
Training:  94%|█████████▍| 283/300 [02:38<00:10,  1.68it/s]
Training:  95%|█████████▍| 284/300 [02:39<00:09,  1.64it/s]
Training:  95%|█████████▌| 285/300 [02:40<00:09,  1.62it/s]
Training:  95%|█████████▌| 286/300 [02:40<00:08,  1.61it/s]
Training:  96%|█████████▌| 287/300 [02:41<00:07,  1.63it/s]
Training:  96%|█████████▌| 288/300 [02:41<00:06,  1.73it/s]
Training:  96%|█████████▋| 289/300 [02:42<00:06,  1.80it/s]
Training:  97%|█████████▋| 290/300 [02:42<00:05,  1.86it/s]
Training:  97%|█████████▋| 291/300 [02:43<00:04,  1.90it/s]
Training:  97%|█████████▋| 292/300 [02:43<00:04,  1.92it/s]
Training:  98%|█████████▊| 293/300 [02:44<00:03,  1.95it/s]
Training:  98%|█████████▊| 294/300 [02:44<00:03,  1.96it/s]
Training:  98%|█████████▊| 295/300 [02:45<00:02,  1.97it/s]
Training:  99%|█████████▊| 296/300 [02:45<00:02,  1.90it/s]
Training:  99%|█████████▉| 297/300 [02:46<00:01,  1.78it/s]
Training:  99%|█████████▉| 298/300 [02:47<00:01,  1.71it/s]
Training: 100%|█████████▉| 299/300 [02:47<00:00,  1.66it/s]
Training: 100%|██████████| 300/300 [02:48<00:00,  1.63it/s]
Training: 100%|██████████| 300/300 [02:48<00:00,  1.78it/s]
Epoch [10/300], Avg Total Loss: 1.1244, LR: 0.000100
Epoch [20/300], Avg Total Loss: 1.1047, LR: 0.000100
Epoch [30/300], Avg Total Loss: 1.0915, LR: 0.000100
Epoch [40/300], Avg Total Loss: 1.0836, LR: 0.000100
Epoch [50/300], Avg Total Loss: 1.0766, LR: 0.000100
Epoch [60/300], Avg Total Loss: 1.0721, LR: 0.000100
Epoch [70/300], Avg Total Loss: 1.0676, LR: 0.000100
Epoch [80/300], Avg Total Loss: 1.0660, LR: 0.000100
Epoch [90/300], Avg Total Loss: 1.0634, LR: 0.000100
Epoch [100/300], Avg Total Loss: 1.0627, LR: 0.000100
Epoch [110/300], Avg Total Loss: 1.0611, LR: 0.000100
Epoch [120/300], Avg Total Loss: 1.0597, LR: 0.000100
Epoch [130/300], Avg Total Loss: 1.0589, LR: 0.000100
Epoch [140/300], Avg Total Loss: 1.0580, LR: 0.000100
Epoch [150/300], Avg Total Loss: 1.0564, LR: 0.000100
Epoch [160/300], Avg Total Loss: 1.0570, LR: 0.000100
Epoch [170/300], Avg Total Loss: 1.0552, LR: 0.000010
Epoch [180/300], Avg Total Loss: 1.0558, LR: 0.000010
Epoch [190/300], Avg Total Loss: 1.0552, LR: 0.000001
Epoch [200/300], Avg Total Loss: 1.0553, LR: 0.000001
Epoch [210/300], Avg Total Loss: 1.0552, LR: 0.000000
Epoch [220/300], Avg Total Loss: 1.0552, LR: 0.000000
Epoch [230/300], Avg Total Loss: 1.0552, LR: 0.000000
Epoch [240/300], Avg Total Loss: 1.0555, LR: 0.000000
Epoch [250/300], Avg Total Loss: 1.0554, LR: 0.000000
Epoch [260/300], Avg Total Loss: 1.0553, LR: 0.000000
Epoch [270/300], Avg Total Loss: 1.0555, LR: 0.000000
Epoch [280/300], Avg Total Loss: 1.0546, LR: 0.000000
Epoch [290/300], Avg Total Loss: 1.0550, LR: 0.000000
Epoch [300/300], Avg Total Loss: 1.0558, LR: 0.000000

--- Running Analysis for: CompositeAE -  SEED626 TRAIN ONLY ---

Calculating Local Betas (CompositeAE - _seed626_train_only):   0%|          | 0/354 [00:00<?, ?it/s]
                                                                                                    
--- Defining Subgroups Dynamically (Details in Full Analysis) ---

  Note: 'identified_target_ld_orig_name' for specific interaction plots is set to 'Latent0' (from LD of largest dynamic subgroup: 'Local 'Latent0' Coeff > Global UCI (0.450)' with size 118).

  Calculating RMSE comparison for 5 subgroup configuration(s):
Not the main method, detailed plots are skipped.

--- Running Analysis for: CompositeAE -  SEED626 COMBINED ---

Calculating Local Betas (CompositeAE - _seed626_combined):   0%|          | 0/443 [00:00<?, ?it/s]
                                                                                                  
--- Defining Subgroups Dynamically (Details in Full Analysis) ---

  Note: 'identified_target_ld_orig_name' for specific interaction plots is set to 'Latent0' (from LD of largest dynamic subgroup: 'Local 'Latent0' Coeff > Global UCI (0.409)' with size 69).

  Calculating RMSE comparison for 6 subgroup configuration(s):
Not the main method, detailed plots are skipped.

Training VanillaAE for seed 626...
Training VanillaAE for seed 626...

Training:   0%|          | 0/300 [00:00<?, ?it/s]
Training:   0%|          | 1/300 [00:00<03:11,  1.56it/s]
Training:   1%|          | 2/300 [00:01<02:51,  1.74it/s]
Training:   1%|          | 3/300 [00:01<02:40,  1.85it/s]
Training:   1%|▏         | 4/300 [00:02<02:44,  1.80it/s]
Training:   2%|▏         | 5/300 [00:02<02:37,  1.87it/s]
Training:   2%|▏         | 6/300 [00:03<02:33,  1.92it/s]
Training:   2%|▏         | 7/300 [00:03<02:30,  1.94it/s]
Training:   3%|▎         | 8/300 [00:04<02:28,  1.96it/s]
Training:   3%|▎         | 9/300 [00:04<02:27,  1.98it/s]
Training:   3%|▎         | 10/300 [00:05<02:26,  1.98it/s]
Training:   4%|▎         | 11/300 [00:05<02:34,  1.87it/s]
Training:   4%|▍         | 12/300 [00:06<02:43,  1.76it/s]
Training:   4%|▍         | 13/300 [00:07<02:49,  1.70it/s]
Training:   5%|▍         | 14/300 [00:07<02:53,  1.65it/s]
Training:   5%|▌         | 15/300 [00:08<02:55,  1.62it/s]
Training:   5%|▌         | 16/300 [00:09<02:57,  1.60it/s]
Training:   6%|▌         | 17/300 [00:09<02:52,  1.64it/s]
Training:   6%|▌         | 18/300 [00:10<02:42,  1.73it/s]
Training:   6%|▋         | 19/300 [00:10<02:35,  1.80it/s]
Training:   7%|▋         | 20/300 [00:11<02:30,  1.85it/s]
Training:   7%|▋         | 21/300 [00:11<02:27,  1.90it/s]
Training:   7%|▋         | 22/300 [00:12<02:24,  1.93it/s]
Training:   8%|▊         | 23/300 [00:12<02:22,  1.95it/s]
Training:   8%|▊         | 24/300 [00:13<02:21,  1.95it/s]
Training:   8%|▊         | 25/300 [00:13<02:19,  1.97it/s]
Training:   9%|▊         | 26/300 [00:14<02:21,  1.94it/s]
Training:   9%|▉         | 27/300 [00:14<02:31,  1.81it/s]
Training:   9%|▉         | 28/300 [00:15<02:37,  1.73it/s]
Training:  10%|▉         | 29/300 [00:16<02:41,  1.68it/s]
Training:  10%|█         | 30/300 [00:16<02:43,  1.65it/s]
Training:  10%|█         | 31/300 [00:17<02:45,  1.63it/s]
Training:  11%|█         | 32/300 [00:17<02:45,  1.62it/s]
Training:  11%|█         | 33/300 [00:18<02:36,  1.70it/s]
Training:  11%|█▏        | 34/300 [00:18<02:28,  1.79it/s]
Training:  12%|█▏        | 35/300 [00:19<02:23,  1.85it/s]
Training:  12%|█▏        | 36/300 [00:19<02:19,  1.89it/s]
Training:  12%|█▏        | 37/300 [00:20<02:16,  1.93it/s]
Training:  13%|█▎        | 38/300 [00:20<02:14,  1.95it/s]
Training:  13%|█▎        | 39/300 [00:21<02:19,  1.87it/s]
Training:  13%|█▎        | 40/300 [00:22<02:15,  1.91it/s]
Training:  14%|█▎        | 41/300 [00:22<02:13,  1.93it/s]
Training:  14%|█▍        | 42/300 [00:23<02:20,  1.84it/s]
Training:  14%|█▍        | 43/300 [00:23<02:27,  1.74it/s]
Training:  15%|█▍        | 44/300 [00:24<02:32,  1.68it/s]
Training:  15%|█▌        | 45/300 [00:25<02:35,  1.64it/s]
Training:  15%|█▌        | 46/300 [00:25<02:36,  1.62it/s]
Training:  16%|█▌        | 47/300 [00:26<02:37,  1.61it/s]
Training:  16%|█▌        | 48/300 [00:27<02:38,  1.59it/s]
Training:  16%|█▋        | 49/300 [00:27<02:32,  1.64it/s]
Training:  17%|█▋        | 50/300 [00:28<02:30,  1.67it/s]
Training:  17%|█▋        | 51/300 [00:28<02:22,  1.75it/s]
Training:  17%|█▋        | 52/300 [00:29<02:16,  1.82it/s]
Training:  18%|█▊        | 53/300 [00:29<02:12,  1.87it/s]
Training:  18%|█▊        | 54/300 [00:30<02:08,  1.91it/s]
Training:  18%|█▊        | 55/300 [00:30<02:06,  1.94it/s]
Training:  19%|█▊        | 56/300 [00:31<02:04,  1.95it/s]
Training:  19%|█▉        | 57/300 [00:31<02:03,  1.97it/s]
Training:  19%|█▉        | 58/300 [00:32<02:07,  1.90it/s]
Training:  20%|█▉        | 59/300 [00:32<02:15,  1.78it/s]
Training:  20%|██        | 60/300 [00:33<02:20,  1.71it/s]
Training:  20%|██        | 61/300 [00:34<02:23,  1.67it/s]
Training:  21%|██        | 62/300 [00:34<02:25,  1.64it/s]
Training:  21%|██        | 63/300 [00:35<02:26,  1.62it/s]
Training:  21%|██▏       | 64/300 [00:36<02:26,  1.61it/s]
Training:  22%|██▏       | 65/300 [00:36<02:24,  1.62it/s]
Training:  22%|██▏       | 66/300 [00:37<02:16,  1.72it/s]
Training:  22%|██▏       | 67/300 [00:37<02:09,  1.80it/s]
Training:  23%|██▎       | 68/300 [00:38<02:05,  1.86it/s]
Training:  23%|██▎       | 69/300 [00:38<02:01,  1.90it/s]
Training:  23%|██▎       | 70/300 [00:39<01:58,  1.93it/s]
Training:  24%|██▎       | 71/300 [00:39<02:01,  1.88it/s]
Training:  24%|██▍       | 72/300 [00:40<01:58,  1.92it/s]
Training:  24%|██▍       | 73/300 [00:40<01:56,  1.95it/s]
Training:  25%|██▍       | 74/300 [00:41<01:55,  1.95it/s]
Training:  25%|██▌       | 75/300 [00:41<02:04,  1.81it/s]
Training:  25%|██▌       | 76/300 [00:42<02:09,  1.73it/s]
Training:  26%|██▌       | 77/300 [00:43<02:12,  1.68it/s]
Training:  26%|██▌       | 78/300 [00:43<02:14,  1.65it/s]
Training:  26%|██▋       | 79/300 [00:44<02:16,  1.62it/s]
Training:  27%|██▋       | 80/300 [00:45<02:16,  1.61it/s]
Training:  27%|██▋       | 81/300 [00:45<02:16,  1.60it/s]
Training:  27%|██▋       | 82/300 [00:46<02:09,  1.68it/s]
Training:  28%|██▊       | 83/300 [00:46<02:02,  1.77it/s]
Training:  28%|██▊       | 84/300 [00:47<01:57,  1.83it/s]
Training:  28%|██▊       | 85/300 [00:47<01:54,  1.88it/s]
Training:  29%|██▊       | 86/300 [00:48<01:56,  1.83it/s]
Training:  29%|██▉       | 87/300 [00:48<01:53,  1.88it/s]
Training:  29%|██▉       | 88/300 [00:49<01:50,  1.91it/s]
Training:  30%|██▉       | 89/300 [00:49<01:48,  1.94it/s]
Training:  30%|███       | 90/300 [00:50<01:47,  1.96it/s]
Training:  30%|███       | 91/300 [00:50<01:52,  1.85it/s]
Training:  31%|███       | 92/300 [00:51<01:58,  1.75it/s]
Training:  31%|███       | 93/300 [00:52<02:02,  1.69it/s]
Training:  31%|███▏      | 94/300 [00:52<02:04,  1.65it/s]
Training:  32%|███▏      | 95/300 [00:53<02:06,  1.62it/s]
Training:  32%|███▏      | 96/300 [00:54<02:06,  1.61it/s]
Training:  32%|███▏      | 97/300 [00:54<02:03,  1.64it/s]
Training:  33%|███▎      | 98/300 [00:55<01:56,  1.74it/s]
Training:  33%|███▎      | 99/300 [00:55<01:51,  1.81it/s]
Training:  33%|███▎      | 100/300 [00:56<01:47,  1.86it/s]
Training:  34%|███▎      | 101/300 [00:56<01:44,  1.90it/s]
Training:  34%|███▍      | 102/300 [00:57<01:42,  1.93it/s]
Training:  34%|███▍      | 103/300 [00:57<01:41,  1.95it/s]
Training:  35%|███▍      | 104/300 [00:58<01:39,  1.96it/s]
Training:  35%|███▌      | 105/300 [00:58<01:43,  1.89it/s]
Training:  35%|███▌      | 106/300 [00:59<01:44,  1.86it/s]
Training:  36%|███▌      | 107/300 [00:59<01:49,  1.76it/s]
Training:  36%|███▌      | 108/300 [01:00<01:53,  1.70it/s]
Training:  36%|███▋      | 109/300 [01:01<01:55,  1.66it/s]
Training:  37%|███▋      | 110/300 [01:01<01:56,  1.63it/s]
Training:  37%|███▋      | 111/300 [01:02<01:57,  1.61it/s]
Training:  37%|███▋      | 112/300 [01:03<01:57,  1.60it/s]
Training:  38%|███▊      | 113/300 [01:03<01:56,  1.60it/s]
Training:  38%|███▊      | 114/300 [01:04<01:48,  1.71it/s]
Training:  38%|███▊      | 115/300 [01:04<01:43,  1.79it/s]
Training:  39%|███▊      | 116/300 [01:05<01:39,  1.85it/s]
Training:  39%|███▉      | 117/300 [01:05<01:36,  1.89it/s]
Training:  39%|███▉      | 118/300 [01:06<01:34,  1.93it/s]
Training:  40%|███▉      | 119/300 [01:06<01:32,  1.95it/s]
Training:  40%|████      | 120/300 [01:07<01:31,  1.96it/s]
Training:  40%|████      | 121/300 [01:07<01:30,  1.97it/s]
Training:  41%|████      | 122/300 [01:08<01:33,  1.90it/s]
Training:  41%|████      | 123/300 [01:08<01:39,  1.78it/s]
Training:  41%|████▏     | 124/300 [01:09<01:43,  1.71it/s]
Training:  42%|████▏     | 125/300 [01:10<01:45,  1.66it/s]
Training:  42%|████▏     | 126/300 [01:10<01:46,  1.63it/s]
Training:  42%|████▏     | 127/300 [01:11<01:47,  1.62it/s]
Training:  43%|████▎     | 128/300 [01:12<01:47,  1.60it/s]
Training:  43%|████▎     | 129/300 [01:12<01:42,  1.67it/s]
Training:  43%|████▎     | 130/300 [01:13<01:36,  1.76it/s]
Training:  44%|████▎     | 131/300 [01:13<01:32,  1.83it/s]
Training:  44%|████▍     | 132/300 [01:14<01:29,  1.88it/s]
Training:  44%|████▍     | 133/300 [01:14<01:27,  1.91it/s]
Training:  45%|████▍     | 134/300 [01:15<01:25,  1.94it/s]
Training:  45%|████▌     | 135/300 [01:15<01:24,  1.96it/s]
Training:  45%|████▌     | 136/300 [01:16<01:23,  1.97it/s]
Training:  46%|████▌     | 137/300 [01:16<01:22,  1.98it/s]
Training:  46%|████▌     | 138/300 [01:17<01:24,  1.91it/s]
Training:  46%|████▋     | 139/300 [01:17<01:30,  1.78it/s]
Training:  47%|████▋     | 140/300 [01:18<01:33,  1.71it/s]
Training:  47%|████▋     | 141/300 [01:19<01:35,  1.67it/s]
Training:  47%|████▋     | 142/300 [01:19<01:36,  1.64it/s]
Training:  48%|████▊     | 143/300 [01:20<01:37,  1.62it/s]
Training:  48%|████▊     | 144/300 [01:21<01:36,  1.62it/s]
Training:  48%|████▊     | 145/300 [01:21<01:30,  1.72it/s]
Training:  49%|████▊     | 146/300 [01:22<01:25,  1.79it/s]
Training:  49%|████▉     | 147/300 [01:22<01:22,  1.85it/s]
Training:  49%|████▉     | 148/300 [01:23<01:20,  1.90it/s]
Training:  50%|████▉     | 149/300 [01:23<01:18,  1.93it/s]
Training:  50%|█████     | 150/300 [01:24<01:16,  1.95it/s]
Training:  50%|█████     | 151/300 [01:24<01:15,  1.97it/s]
Training:  51%|█████     | 152/300 [01:25<01:15,  1.97it/s]
Training:  51%|█████     | 153/300 [01:25<01:14,  1.98it/s]
Training:  51%|█████▏    | 154/300 [01:26<01:19,  1.84it/s]
Training:  52%|█████▏    | 155/300 [01:26<01:23,  1.75it/s]
Training:  52%|█████▏    | 156/300 [01:27<01:25,  1.69it/s]
Training:  52%|█████▏    | 157/300 [01:28<01:26,  1.65it/s]
Training:  53%|█████▎    | 158/300 [01:28<01:28,  1.61it/s]
Training:  53%|█████▎    | 159/300 [01:29<01:28,  1.60it/s]
Training:  53%|█████▎    | 160/300 [01:29<01:24,  1.66it/s]
Training:  54%|█████▎    | 161/300 [01:30<01:19,  1.75it/s]
Training:  54%|█████▍    | 162/300 [01:30<01:16,  1.81it/s]
Training:  54%|█████▍    | 163/300 [01:31<01:13,  1.87it/s]
Training:  55%|█████▍    | 164/300 [01:31<01:11,  1.91it/s]
Training:  55%|█████▌    | 165/300 [01:32<01:09,  1.94it/s]
Training:  55%|█████▌    | 166/300 [01:32<01:08,  1.95it/s]
Training:  56%|█████▌    | 167/300 [01:33<01:07,  1.97it/s]
Training:  56%|█████▌    | 168/300 [01:33<01:06,  1.98it/s]
Training:  56%|█████▋    | 169/300 [01:34<01:07,  1.93it/s]
Training:  57%|█████▋    | 170/300 [01:35<01:12,  1.80it/s]
Training:  57%|█████▋    | 171/300 [01:35<01:14,  1.72it/s]
Training:  57%|█████▋    | 172/300 [01:36<01:16,  1.67it/s]
Training:  58%|█████▊    | 173/300 [01:37<01:18,  1.63it/s]
Training:  58%|█████▊    | 174/300 [01:37<01:18,  1.61it/s]
Training:  58%|█████▊    | 175/300 [01:38<01:18,  1.60it/s]
Training:  59%|█████▊    | 176/300 [01:38<01:12,  1.71it/s]
Training:  59%|█████▉    | 177/300 [01:39<01:08,  1.78it/s]
Training:  59%|█████▉    | 178/300 [01:39<01:06,  1.85it/s]
Training:  60%|█████▉    | 179/300 [01:40<01:03,  1.89it/s]
Training:  60%|██████    | 180/300 [01:40<01:02,  1.92it/s]
Training:  60%|██████    | 181/300 [01:41<01:01,  1.94it/s]
Training:  61%|██████    | 182/300 [01:41<01:00,  1.95it/s]
Training:  61%|██████    | 183/300 [01:42<00:59,  1.96it/s]
Training:  61%|██████▏   | 184/300 [01:42<00:59,  1.95it/s]
Training:  62%|██████▏   | 185/300 [01:43<01:03,  1.83it/s]
Training:  62%|██████▏   | 186/300 [01:44<01:05,  1.73it/s]
Training:  62%|██████▏   | 187/300 [01:44<01:07,  1.68it/s]
Training:  63%|██████▎   | 188/300 [01:45<01:08,  1.64it/s]
Training:  63%|██████▎   | 189/300 [01:46<01:08,  1.61it/s]
Training:  63%|██████▎   | 190/300 [01:46<01:08,  1.60it/s]
Training:  64%|██████▎   | 191/300 [01:47<01:08,  1.59it/s]
Training:  64%|██████▍   | 192/300 [01:47<01:05,  1.66it/s]
Training:  64%|██████▍   | 193/300 [01:48<01:02,  1.71it/s]
Training:  65%|██████▍   | 194/300 [01:48<01:00,  1.75it/s]
Training:  65%|██████▌   | 195/300 [01:49<00:57,  1.82it/s]
Training:  65%|██████▌   | 196/300 [01:49<00:55,  1.87it/s]
Training:  66%|██████▌   | 197/300 [01:50<00:53,  1.91it/s]
Training:  66%|██████▌   | 198/300 [01:50<00:52,  1.94it/s]
Training:  66%|██████▋   | 199/300 [01:51<00:51,  1.95it/s]
Training:  67%|██████▋   | 200/300 [01:51<00:50,  1.97it/s]
Training:  67%|██████▋   | 201/300 [01:52<00:52,  1.88it/s]
Training:  67%|██████▋   | 202/300 [01:53<00:55,  1.77it/s]
Training:  68%|██████▊   | 203/300 [01:53<00:56,  1.70it/s]
Training:  68%|██████▊   | 204/300 [01:54<00:57,  1.66it/s]
Training:  68%|██████▊   | 205/300 [01:55<00:58,  1.63it/s]
Training:  69%|██████▊   | 206/300 [01:55<00:58,  1.61it/s]
Training:  69%|██████▉   | 207/300 [01:56<00:58,  1.60it/s]
Training:  69%|██████▉   | 208/300 [01:56<00:54,  1.70it/s]
Training:  70%|██████▉   | 209/300 [01:57<00:51,  1.78it/s]
Training:  70%|███████   | 210/300 [01:57<00:48,  1.84it/s]
Training:  70%|███████   | 211/300 [01:58<00:47,  1.88it/s]
Training:  71%|███████   | 212/300 [01:58<00:46,  1.91it/s]
Training:  71%|███████   | 213/300 [01:59<00:45,  1.92it/s]
Training:  71%|███████▏  | 214/300 [01:59<00:44,  1.94it/s]
Training:  72%|███████▏  | 215/300 [02:00<00:43,  1.96it/s]
Training:  72%|███████▏  | 216/300 [02:00<00:43,  1.93it/s]
Training:  72%|███████▏  | 217/300 [02:01<00:46,  1.80it/s]
Training:  73%|███████▎  | 218/300 [02:02<00:47,  1.72it/s]
Training:  73%|███████▎  | 219/300 [02:02<00:48,  1.67it/s]
Training:  73%|███████▎  | 220/300 [02:03<00:48,  1.64it/s]
Training:  74%|███████▎  | 221/300 [02:04<00:48,  1.62it/s]
Training:  74%|███████▍  | 222/300 [02:04<00:48,  1.60it/s]
Training:  74%|███████▍  | 223/300 [02:05<00:45,  1.69it/s]
Training:  75%|███████▍  | 224/300 [02:05<00:43,  1.77it/s]
Training:  75%|███████▌  | 225/300 [02:06<00:41,  1.83it/s]
Training:  75%|███████▌  | 226/300 [02:06<00:39,  1.87it/s]
Training:  76%|███████▌  | 227/300 [02:07<00:38,  1.91it/s]
Training:  76%|███████▌  | 228/300 [02:07<00:37,  1.94it/s]
Training:  76%|███████▋  | 229/300 [02:08<00:36,  1.96it/s]
Training:  77%|███████▋  | 230/300 [02:08<00:37,  1.88it/s]
Training:  77%|███████▋  | 231/300 [02:09<00:36,  1.91it/s]
Training:  77%|███████▋  | 232/300 [02:10<00:37,  1.81it/s]
Training:  78%|███████▊  | 233/300 [02:10<00:38,  1.73it/s]
Training:  78%|███████▊  | 234/300 [02:11<00:39,  1.67it/s]
Training:  78%|███████▊  | 235/300 [02:11<00:39,  1.64it/s]
Training:  79%|███████▊  | 236/300 [02:12<00:39,  1.62it/s]
Training:  79%|███████▉  | 237/300 [02:13<00:39,  1.61it/s]
Training:  79%|███████▉  | 238/300 [02:13<00:37,  1.65it/s]
Training:  80%|███████▉  | 239/300 [02:14<00:34,  1.75it/s]
Training:  80%|████████  | 240/300 [02:14<00:33,  1.78it/s]
Training:  80%|████████  | 241/300 [02:15<00:32,  1.80it/s]
Training:  81%|████████  | 242/300 [02:15<00:31,  1.86it/s]
Training:  81%|████████  | 243/300 [02:16<00:29,  1.90it/s]
Training:  81%|████████▏ | 244/300 [02:16<00:28,  1.94it/s]
Training:  82%|████████▏ | 245/300 [02:17<00:27,  1.97it/s]
Training:  82%|████████▏ | 246/300 [02:17<00:27,  1.98it/s]
Training:  82%|████████▏ | 247/300 [02:18<00:27,  1.92it/s]
Training:  83%|████████▎ | 248/300 [02:18<00:28,  1.80it/s]
Training:  83%|████████▎ | 249/300 [02:19<00:29,  1.73it/s]
Training:  83%|████████▎ | 250/300 [02:20<00:29,  1.68it/s]
Training:  84%|████████▎ | 251/300 [02:20<00:29,  1.65it/s]
Training:  84%|████████▍ | 252/300 [02:21<00:29,  1.63it/s]
Training:  84%|████████▍ | 253/300 [02:22<00:29,  1.62it/s]
Training:  85%|████████▍ | 254/300 [02:22<00:28,  1.62it/s]
Training:  85%|████████▌ | 255/300 [02:23<00:26,  1.72it/s]
Training:  85%|████████▌ | 256/300 [02:23<00:24,  1.80it/s]
Training:  86%|████████▌ | 257/300 [02:24<00:23,  1.86it/s]
Training:  86%|████████▌ | 258/300 [02:24<00:22,  1.90it/s]
Training:  86%|████████▋ | 259/300 [02:25<00:21,  1.92it/s]
Training:  87%|████████▋ | 260/300 [02:25<00:20,  1.94it/s]
Training:  87%|████████▋ | 261/300 [02:26<00:20,  1.95it/s]
Training:  87%|████████▋ | 262/300 [02:26<00:19,  1.96it/s]
Training:  88%|████████▊ | 263/300 [02:27<00:18,  1.96it/s]
Training:  88%|████████▊ | 264/300 [02:27<00:19,  1.84it/s]
Training:  88%|████████▊ | 265/300 [02:28<00:20,  1.73it/s]
Training:  89%|████████▊ | 266/300 [02:29<00:20,  1.68it/s]
Training:  89%|████████▉ | 267/300 [02:29<00:20,  1.64it/s]
Training:  89%|████████▉ | 268/300 [02:30<00:19,  1.62it/s]
Training:  90%|████████▉ | 269/300 [02:31<00:19,  1.61it/s]
Training:  90%|█████████ | 270/300 [02:31<00:18,  1.66it/s]
Training:  90%|█████████ | 271/300 [02:32<00:16,  1.76it/s]
Training:  91%|█████████ | 272/300 [02:32<00:15,  1.83it/s]
Training:  91%|█████████ | 273/300 [02:33<00:14,  1.89it/s]
Training:  91%|█████████▏| 274/300 [02:33<00:14,  1.85it/s]
Training:  92%|█████████▏| 275/300 [02:34<00:13,  1.90it/s]
Training:  92%|█████████▏| 276/300 [02:34<00:12,  1.94it/s]
Training:  92%|█████████▏| 277/300 [02:35<00:11,  1.96it/s]
Training:  93%|█████████▎| 278/300 [02:35<00:11,  1.99it/s]
Training:  93%|█████████▎| 279/300 [02:36<00:10,  1.93it/s]
Training:  93%|█████████▎| 280/300 [02:36<00:11,  1.80it/s]
Training:  94%|█████████▎| 281/300 [02:37<00:11,  1.72it/s]
Training:  94%|█████████▍| 282/300 [02:38<00:10,  1.67it/s]
Training:  94%|█████████▍| 283/300 [02:38<00:10,  1.64it/s]
Training:  95%|█████████▍| 284/300 [02:39<00:09,  1.62it/s]
Training:  95%|█████████▌| 285/300 [02:40<00:09,  1.61it/s]
Training:  95%|█████████▌| 286/300 [02:40<00:08,  1.72it/s]
Training:  96%|█████████▌| 287/300 [02:41<00:07,  1.80it/s]
Training:  96%|█████████▌| 288/300 [02:41<00:06,  1.86it/s]
Training:  96%|█████████▋| 289/300 [02:42<00:05,  1.91it/s]
Training:  97%|█████████▋| 290/300 [02:42<00:05,  1.94it/s]
Training:  97%|█████████▋| 291/300 [02:43<00:04,  1.97it/s]
Training:  97%|█████████▋| 292/300 [02:43<00:04,  1.99it/s]
Training:  98%|█████████▊| 293/300 [02:43<00:03,  2.00it/s]
Training:  98%|█████████▊| 294/300 [02:44<00:02,  2.01it/s]
Training:  98%|█████████▊| 295/300 [02:45<00:02,  1.90it/s]
Training:  99%|█████████▊| 296/300 [02:45<00:02,  1.80it/s]
Training:  99%|█████████▉| 297/300 [02:46<00:01,  1.72it/s]
Training:  99%|█████████▉| 298/300 [02:46<00:01,  1.68it/s]
Training: 100%|█████████▉| 299/300 [02:47<00:00,  1.65it/s]
Training: 100%|██████████| 300/300 [02:48<00:00,  1.63it/s]
Training: 100%|██████████| 300/300 [02:48<00:00,  1.78it/s]
Epoch [10/300], Avg Total Loss: 0.9379, LR: 0.000100
Epoch [20/300], Avg Total Loss: 0.9125, LR: 0.000100
Epoch [30/300], Avg Total Loss: 0.9101, LR: 0.000100
Epoch [40/300], Avg Total Loss: 0.9098, LR: 0.000100
Epoch [50/300], Avg Total Loss: 0.9097, LR: 0.000010
Epoch [60/300], Avg Total Loss: 0.9097, LR: 0.000001
Epoch [70/300], Avg Total Loss: 0.9097, LR: 0.000000
Epoch [80/300], Avg Total Loss: 0.9097, LR: 0.000000
Epoch [90/300], Avg Total Loss: 0.9097, LR: 0.000000
Epoch [100/300], Avg Total Loss: 0.9097, LR: 0.000000
Epoch [110/300], Avg Total Loss: 0.9097, LR: 0.000000
Epoch [120/300], Avg Total Loss: 0.9098, LR: 0.000000
Epoch [130/300], Avg Total Loss: 0.9097, LR: 0.000000
Epoch [140/300], Avg Total Loss: 0.9097, LR: 0.000000
Epoch [150/300], Avg Total Loss: 0.9097, LR: 0.000000
Epoch [160/300], Avg Total Loss: 0.9096, LR: 0.000000
Epoch [170/300], Avg Total Loss: 0.9097, LR: 0.000000
Epoch [180/300], Avg Total Loss: 0.9097, LR: 0.000000
Epoch [190/300], Avg Total Loss: 0.9097, LR: 0.000000
Epoch [200/300], Avg Total Loss: 0.9097, LR: 0.000000
Epoch [210/300], Avg Total Loss: 0.9097, LR: 0.000000
Epoch [220/300], Avg Total Loss: 0.9097, LR: 0.000000
Epoch [230/300], Avg Total Loss: 0.9097, LR: 0.000000
Epoch [240/300], Avg Total Loss: 0.9097, LR: 0.000000
Epoch [250/300], Avg Total Loss: 0.9097, LR: 0.000000
Epoch [260/300], Avg Total Loss: 0.9097, LR: 0.000000
Epoch [270/300], Avg Total Loss: 0.9097, LR: 0.000000
Epoch [280/300], Avg Total Loss: 0.9097, LR: 0.000000
Epoch [290/300], Avg Total Loss: 0.9098, LR: 0.000000
Epoch [300/300], Avg Total Loss: 0.9097, LR: 0.000000

--- Running Analysis for: VanillaAE -  SEED626 TRAIN ONLY ---

Calculating Local Betas (VanillaAE - _seed626_train_only):   0%|          | 0/354 [00:00<?, ?it/s]
                                                                                                  
--- Defining Subgroups Dynamically (Details in Full Analysis) ---

  Note: 'identified_target_ld_orig_name' for specific interaction plots is set to 'Latent2' (from LD of largest dynamic subgroup: 'Local 'Latent2' Coeff < Global LCI (-2.224)' with size 20).

  Calculating RMSE comparison for 1 subgroup configuration(s):
Not the main method, detailed plots are skipped.

--- Running Analysis for: VanillaAE -  SEED626 COMBINED ---

Calculating Local Betas (VanillaAE - _seed626_combined):   0%|          | 0/443 [00:00<?, ?it/s]
                                                                                                
--- Defining Subgroups Dynamically (Details in Full Analysis) ---

  Note: 'identified_target_ld_orig_name' for specific interaction plots is set to 'Latent3' (from LD of largest dynamic subgroup: 'Local 'Latent3' Coeff < Global LCI (0.741)' with size 82).

  Calculating RMSE comparison for 3 subgroup configuration(s):
Not the main method, detailed plots are skipped.

Performing PCA for seed 626...

--- Running Analysis for: PCA -  SEED626 TRAIN ONLY ---

--- Defining Subgroups Dynamically (Details in Full Analysis) ---
  No candidate dynamic subgroups found (e.g., all CIs NaN, no local coeffs outside CIs, or none met min size 10).
Skipping RMSE comparison (Method is PCA).
Skipping RMSE comparison (Local intercepts series is all NaN).
Not the main method, detailed plots are skipped.

--- Running Analysis for: PCA -  SEED626 COMBINED ---

--- Defining Subgroups Dynamically (Details in Full Analysis) ---
  No candidate dynamic subgroups found (e.g., all CIs NaN, no local coeffs outside CIs, or none met min size 10).
Skipping RMSE comparison (Method is PCA).
Skipping RMSE comparison (Local intercepts series is all NaN).
Not the main method, detailed plots are skipped.

Processing Seed 8/15: 513
Random seed set to 513 for reproducibility.

[6-9 & FIGURES] Representative seed 513 - generating detailed figures
Successfully loaded data from data/processed/prevent_direct_train_data.csv. Shape: (443, 78)
Filtered out non-numeric columns: ['CENTER', 'PID', 'VISIT']
No 'train' column found. Creating 80/20 train/test split with seed 513...
Training CompositeAE for seed 513...

Training:   0%|          | 0/300 [00:00<?, ?it/s]
Training:   0%|          | 1/300 [00:00<02:31,  1.98it/s]
Training:   1%|          | 2/300 [00:01<02:31,  1.97it/s]
Training:   1%|          | 3/300 [00:01<02:29,  1.98it/s]
Training:   1%|▏         | 4/300 [00:02<02:37,  1.88it/s]
Training:   2%|▏         | 5/300 [00:02<02:33,  1.92it/s]
Training:   2%|▏         | 6/300 [00:03<02:30,  1.95it/s]
Training:   2%|▏         | 7/300 [00:03<02:29,  1.96it/s]
Training:   3%|▎         | 8/300 [00:04<02:37,  1.86it/s]
Training:   3%|▎         | 9/300 [00:04<02:46,  1.75it/s]
Training:   3%|▎         | 10/300 [00:05<02:52,  1.68it/s]
Training:   4%|▎         | 11/300 [00:06<02:56,  1.64it/s]
Training:   4%|▍         | 12/300 [00:06<02:58,  1.61it/s]
Training:   4%|▍         | 13/300 [00:07<02:59,  1.59it/s]
Training:   5%|▍         | 14/300 [00:07<02:55,  1.63it/s]
Training:   5%|▌         | 15/300 [00:08<02:45,  1.73it/s]
Training:   5%|▌         | 16/300 [00:08<02:37,  1.80it/s]
Training:   6%|▌         | 17/300 [00:09<02:32,  1.86it/s]
Training:   6%|▌         | 18/300 [00:09<02:28,  1.90it/s]
Training:   6%|▋         | 19/300 [00:10<02:25,  1.93it/s]
Training:   7%|▋         | 20/300 [00:11<02:24,  1.94it/s]
Training:   7%|▋         | 21/300 [00:11<02:23,  1.94it/s]
Training:   7%|▋         | 22/300 [00:12<02:22,  1.95it/s]
Training:   8%|▊         | 23/300 [00:12<02:25,  1.90it/s]
Training:   8%|▊         | 24/300 [00:13<02:34,  1.79it/s]
Training:   8%|▊         | 25/300 [00:13<02:40,  1.71it/s]
Training:   9%|▊         | 26/300 [00:14<02:43,  1.67it/s]
Training:   9%|▉         | 27/300 [00:15<02:46,  1.64it/s]
Training:   9%|▉         | 28/300 [00:15<02:47,  1.63it/s]
Training:  10%|▉         | 29/300 [00:16<02:48,  1.61it/s]
Training:  10%|█         | 30/300 [00:17<02:48,  1.60it/s]
Training:  10%|█         | 31/300 [00:17<02:38,  1.69it/s]
Training:  11%|█         | 32/300 [00:18<02:31,  1.77it/s]
Training:  11%|█         | 33/300 [00:18<02:26,  1.82it/s]
Training:  11%|█▏        | 34/300 [00:19<02:28,  1.79it/s]
Training:  12%|█▏        | 35/300 [00:19<02:23,  1.84it/s]
Training:  12%|█▏        | 36/300 [00:20<02:20,  1.88it/s]
Training:  12%|█▏        | 37/300 [00:20<02:19,  1.88it/s]
Training:  13%|█▎        | 38/300 [00:21<02:21,  1.85it/s]
Training:  13%|█▎        | 39/300 [00:21<02:20,  1.86it/s]
Training:  13%|█▎        | 40/300 [00:22<02:27,  1.76it/s]
Training:  14%|█▎        | 41/300 [00:23<02:32,  1.70it/s]
Training:  14%|█▍        | 42/300 [00:23<02:35,  1.66it/s]
Training:  14%|█▍        | 43/300 [00:24<02:37,  1.63it/s]
Training:  15%|█▍        | 44/300 [00:24<02:38,  1.61it/s]
Training:  15%|█▌        | 45/300 [00:25<02:39,  1.60it/s]
Training:  15%|█▌        | 46/300 [00:26<02:39,  1.59it/s]
Training:  16%|█▌        | 47/300 [00:26<02:30,  1.68it/s]
Training:  16%|█▌        | 48/300 [00:27<02:22,  1.76it/s]
Training:  16%|█▋        | 49/300 [00:27<02:17,  1.82it/s]
Training:  17%|█▋        | 50/300 [00:28<02:14,  1.86it/s]
Training:  17%|█▋        | 51/300 [00:28<02:11,  1.90it/s]
Training:  17%|█▋        | 52/300 [00:29<02:09,  1.92it/s]
Training:  18%|█▊        | 53/300 [00:29<02:07,  1.93it/s]
Training:  18%|█▊        | 54/300 [00:30<02:06,  1.95it/s]
Training:  18%|█▊        | 55/300 [00:30<02:05,  1.95it/s]
Training:  19%|█▊        | 56/300 [00:31<02:12,  1.84it/s]
Training:  19%|█▉        | 57/300 [00:32<02:18,  1.75it/s]
Training:  19%|█▉        | 58/300 [00:32<02:22,  1.70it/s]
Training:  20%|█▉        | 59/300 [00:33<02:25,  1.66it/s]
Training:  20%|██        | 60/300 [00:33<02:27,  1.63it/s]
Training:  20%|██        | 61/300 [00:34<02:27,  1.62it/s]
Training:  21%|██        | 62/300 [00:35<02:27,  1.61it/s]
Training:  21%|██        | 63/300 [00:35<02:23,  1.66it/s]
Training:  21%|██▏       | 64/300 [00:36<02:16,  1.73it/s]
Training:  22%|██▏       | 65/300 [00:36<02:10,  1.80it/s]
Training:  22%|██▏       | 66/300 [00:37<02:06,  1.85it/s]
Training:  22%|██▏       | 67/300 [00:37<02:03,  1.88it/s]
Training:  23%|██▎       | 68/300 [00:38<02:01,  1.91it/s]
Training:  23%|██▎       | 69/300 [00:38<02:04,  1.86it/s]
Training:  23%|██▎       | 70/300 [00:39<02:03,  1.87it/s]
Training:  24%|██▎       | 71/300 [00:39<02:05,  1.82it/s]
Training:  24%|██▍       | 72/300 [00:40<02:09,  1.76it/s]
Training:  24%|██▍       | 73/300 [00:41<02:13,  1.70it/s]
Training:  25%|██▍       | 74/300 [00:41<02:16,  1.66it/s]
Training:  25%|██▌       | 75/300 [00:42<02:17,  1.63it/s]
Training:  25%|██▌       | 76/300 [00:43<02:19,  1.61it/s]
Training:  26%|██▌       | 77/300 [00:43<02:18,  1.61it/s]
Training:  26%|██▌       | 78/300 [00:44<02:18,  1.60it/s]
Training:  26%|██▋       | 79/300 [00:44<02:14,  1.65it/s]
Training:  27%|██▋       | 80/300 [00:45<02:06,  1.74it/s]
Training:  27%|██▋       | 81/300 [00:45<02:01,  1.80it/s]
Training:  27%|██▋       | 82/300 [00:46<01:57,  1.85it/s]
Training:  28%|██▊       | 83/300 [00:46<01:55,  1.88it/s]
Training:  28%|██▊       | 84/300 [00:47<01:53,  1.90it/s]
Training:  28%|██▊       | 85/300 [00:48<01:52,  1.92it/s]
Training:  29%|██▊       | 86/300 [00:48<01:51,  1.92it/s]
Training:  29%|██▉       | 87/300 [00:49<01:50,  1.92it/s]
Training:  29%|██▉       | 88/300 [00:49<01:53,  1.87it/s]
Training:  30%|██▉       | 89/300 [00:50<01:59,  1.76it/s]
Training:  30%|███       | 90/300 [00:50<02:03,  1.70it/s]
Training:  30%|███       | 91/300 [00:51<02:06,  1.66it/s]
Training:  31%|███       | 92/300 [00:52<02:07,  1.63it/s]
Training:  31%|███       | 93/300 [00:52<02:08,  1.61it/s]
Training:  31%|███▏      | 94/300 [00:53<02:08,  1.61it/s]
Training:  32%|███▏      | 95/300 [00:54<02:04,  1.64it/s]
Training:  32%|███▏      | 96/300 [00:54<01:57,  1.74it/s]
Training:  32%|███▏      | 97/300 [00:55<01:53,  1.79it/s]
Training:  33%|███▎      | 98/300 [00:55<01:50,  1.84it/s]
Training:  33%|███▎      | 99/300 [00:56<01:47,  1.86it/s]
Training:  33%|███▎      | 100/300 [00:56<01:46,  1.89it/s]
Training:  34%|███▎      | 101/300 [00:57<01:44,  1.90it/s]
Training:  34%|███▍      | 102/300 [00:57<01:44,  1.90it/s]
Training:  34%|███▍      | 103/300 [00:58<01:45,  1.86it/s]
Training:  35%|███▍      | 104/300 [00:58<01:52,  1.75it/s]
Training:  35%|███▌      | 105/300 [00:59<01:55,  1.69it/s]
Training:  35%|███▌      | 106/300 [01:00<01:57,  1.65it/s]
Training:  36%|███▌      | 107/300 [01:00<01:58,  1.63it/s]
Training:  36%|███▌      | 108/300 [01:01<01:59,  1.61it/s]
Training:  36%|███▋      | 109/300 [01:02<01:59,  1.60it/s]
Training:  37%|███▋      | 110/300 [01:02<01:52,  1.69it/s]
Training:  37%|███▋      | 111/300 [01:03<01:46,  1.78it/s]
Training:  37%|███▋      | 112/300 [01:03<01:43,  1.82it/s]
Training:  38%|███▊      | 113/300 [01:04<01:39,  1.87it/s]
Training:  38%|███▊      | 114/300 [01:04<01:37,  1.91it/s]
Training:  38%|███▊      | 115/300 [01:05<01:35,  1.94it/s]
Training:  39%|███▊      | 116/300 [01:05<01:34,  1.95it/s]
Training:  39%|███▉      | 117/300 [01:06<01:32,  1.97it/s]
Training:  39%|███▉      | 118/300 [01:06<01:32,  1.97it/s]
Training:  40%|███▉      | 119/300 [01:07<01:38,  1.84it/s]
Training:  40%|████      | 120/300 [01:07<01:43,  1.75it/s]
Training:  40%|████      | 121/300 [01:08<01:46,  1.69it/s]
Training:  41%|████      | 122/300 [01:09<01:48,  1.64it/s]
Training:  41%|████      | 123/300 [01:09<01:49,  1.62it/s]
Training:  41%|████▏     | 124/300 [01:10<01:49,  1.61it/s]
Training:  42%|████▏     | 125/300 [01:11<01:49,  1.60it/s]
Training:  42%|████▏     | 126/300 [01:11<01:45,  1.65it/s]
Training:  42%|████▏     | 127/300 [01:12<01:43,  1.67it/s]
Training:  43%|████▎     | 128/300 [01:12<01:38,  1.75it/s]
Training:  43%|████▎     | 129/300 [01:13<01:34,  1.81it/s]
Training:  43%|████▎     | 130/300 [01:13<01:31,  1.86it/s]
Training:  44%|████▎     | 131/300 [01:14<01:29,  1.89it/s]
Training:  44%|████▍     | 132/300 [01:14<01:27,  1.91it/s]
Training:  44%|████▍     | 133/300 [01:15<01:26,  1.93it/s]
Training:  45%|████▍     | 134/300 [01:15<01:25,  1.94it/s]
Training:  45%|████▌     | 135/300 [01:16<01:29,  1.85it/s]
Training:  45%|████▌     | 136/300 [01:16<01:33,  1.75it/s]
Training:  46%|████▌     | 137/300 [01:17<01:36,  1.69it/s]
Training:  46%|████▌     | 138/300 [01:18<01:37,  1.66it/s]
Training:  46%|████▋     | 139/300 [01:18<01:38,  1.63it/s]
Training:  47%|████▋     | 140/300 [01:19<01:39,  1.60it/s]
Training:  47%|████▋     | 141/300 [01:20<01:37,  1.63it/s]
Training:  47%|████▋     | 142/300 [01:20<01:31,  1.72it/s]
Training:  48%|████▊     | 143/300 [01:21<01:28,  1.78it/s]
Training:  48%|████▊     | 144/300 [01:21<01:24,  1.84it/s]
Training:  48%|████▊     | 145/300 [01:22<01:22,  1.89it/s]
Training:  49%|████▊     | 146/300 [01:22<01:20,  1.91it/s]
Training:  49%|████▉     | 147/300 [01:23<01:19,  1.93it/s]
Training:  49%|████▉     | 148/300 [01:23<01:18,  1.95it/s]
Training:  50%|████▉     | 149/300 [01:24<01:17,  1.96it/s]
Training:  50%|█████     | 150/300 [01:24<01:17,  1.93it/s]
Training:  50%|█████     | 151/300 [01:25<01:22,  1.80it/s]
Training:  51%|█████     | 152/300 [01:25<01:25,  1.73it/s]
Training:  51%|█████     | 153/300 [01:26<01:27,  1.67it/s]
Training:  51%|█████▏    | 154/300 [01:27<01:29,  1.63it/s]
Training:  52%|█████▏    | 155/300 [01:27<01:29,  1.62it/s]
Training:  52%|█████▏    | 156/300 [01:28<01:29,  1.61it/s]
Training:  52%|█████▏    | 157/300 [01:29<01:24,  1.68it/s]
Training:  53%|█████▎    | 158/300 [01:29<01:20,  1.75it/s]
Training:  53%|█████▎    | 159/300 [01:30<01:18,  1.80it/s]
Training:  53%|█████▎    | 160/300 [01:30<01:15,  1.84it/s]
Training:  54%|█████▎    | 161/300 [01:31<01:17,  1.80it/s]
Training:  54%|█████▍    | 162/300 [01:31<01:15,  1.84it/s]
Training:  54%|█████▍    | 163/300 [01:32<01:13,  1.87it/s]
Training:  55%|█████▍    | 164/300 [01:32<01:11,  1.89it/s]
Training:  55%|█████▌    | 165/300 [01:33<01:11,  1.90it/s]
Training:  55%|█████▌    | 166/300 [01:33<01:15,  1.79it/s]
Training:  56%|█████▌    | 167/300 [01:34<01:17,  1.72it/s]
Training:  56%|█████▌    | 168/300 [01:35<01:19,  1.67it/s]
Training:  56%|█████▋    | 169/300 [01:35<01:19,  1.64it/s]
Training:  57%|█████▋    | 170/300 [01:36<01:20,  1.62it/s]
Training:  57%|█████▋    | 171/300 [01:37<01:20,  1.61it/s]
Training:  57%|█████▋    | 172/300 [01:37<01:16,  1.68it/s]
Training:  58%|█████▊    | 173/300 [01:38<01:12,  1.76it/s]
Training:  58%|█████▊    | 174/300 [01:38<01:08,  1.83it/s]
Training:  58%|█████▊    | 175/300 [01:39<01:07,  1.84it/s]
Training:  59%|█████▊    | 176/300 [01:39<01:07,  1.83it/s]
Training:  59%|█████▉    | 177/300 [01:40<01:06,  1.86it/s]
Training:  59%|█████▉    | 178/300 [01:40<01:04,  1.90it/s]
Training:  60%|█████▉    | 179/300 [01:41<01:02,  1.93it/s]
Training:  60%|██████    | 180/300 [01:41<01:01,  1.95it/s]
Training:  60%|██████    | 181/300 [01:42<01:04,  1.85it/s]
Training:  61%|██████    | 182/300 [01:42<01:07,  1.75it/s]
Training:  61%|██████    | 183/300 [01:43<01:08,  1.70it/s]
Training:  61%|██████▏   | 184/300 [01:44<01:09,  1.66it/s]
Training:  62%|██████▏   | 185/300 [01:44<01:10,  1.63it/s]
Training:  62%|██████▏   | 186/300 [01:45<01:10,  1.61it/s]
Training:  62%|██████▏   | 187/300 [01:46<01:10,  1.60it/s]
Training:  63%|██████▎   | 188/300 [01:46<01:08,  1.63it/s]
Training:  63%|██████▎   | 189/300 [01:47<01:04,  1.72it/s]
Training:  63%|██████▎   | 190/300 [01:47<01:01,  1.79it/s]
Training:  64%|██████▎   | 191/300 [01:48<00:59,  1.84it/s]
Training:  64%|██████▍   | 192/300 [01:48<00:57,  1.87it/s]
Training:  64%|██████▍   | 193/300 [01:49<00:56,  1.90it/s]
Training:  65%|██████▍   | 194/300 [01:49<00:54,  1.93it/s]
Training:  65%|██████▌   | 195/300 [01:50<00:56,  1.87it/s]
Training:  65%|██████▌   | 196/300 [01:50<00:54,  1.90it/s]
Training:  66%|██████▌   | 197/300 [01:51<00:55,  1.86it/s]
Training:  66%|██████▌   | 198/300 [01:52<00:57,  1.76it/s]
Training:  66%|██████▋   | 199/300 [01:52<00:59,  1.70it/s]
Training:  67%|██████▋   | 200/300 [01:53<01:00,  1.67it/s]
Training:  67%|██████▋   | 201/300 [01:53<01:00,  1.64it/s]
Training:  67%|██████▋   | 202/300 [01:54<01:00,  1.61it/s]
Training:  68%|██████▊   | 203/300 [01:55<01:00,  1.61it/s]
Training:  68%|██████▊   | 204/300 [01:55<00:56,  1.70it/s]
Training:  68%|██████▊   | 205/300 [01:56<00:53,  1.77it/s]
Training:  69%|██████▊   | 206/300 [01:56<00:51,  1.83it/s]
Training:  69%|██████▉   | 207/300 [01:57<00:49,  1.87it/s]
Training:  69%|██████▉   | 208/300 [01:57<00:48,  1.90it/s]
Training:  70%|██████▉   | 209/300 [01:58<00:47,  1.92it/s]
Training:  70%|███████   | 210/300 [01:58<00:46,  1.93it/s]
Training:  70%|███████   | 211/300 [01:59<00:46,  1.90it/s]
Training:  71%|███████   | 212/300 [01:59<00:47,  1.87it/s]
Training:  71%|███████   | 213/300 [02:00<00:49,  1.77it/s]
Training:  71%|███████▏  | 214/300 [02:01<00:50,  1.70it/s]
Training:  72%|███████▏  | 215/300 [02:01<00:51,  1.66it/s]
Training:  72%|███████▏  | 216/300 [02:02<00:51,  1.63it/s]
Training:  72%|███████▏  | 217/300 [02:03<00:51,  1.61it/s]
Training:  73%|███████▎  | 218/300 [02:03<00:51,  1.60it/s]
Training:  73%|███████▎  | 219/300 [02:04<00:48,  1.67it/s]
Training:  73%|███████▎  | 220/300 [02:04<00:45,  1.75it/s]
Training:  74%|███████▎  | 221/300 [02:05<00:43,  1.81it/s]
Training:  74%|███████▍  | 222/300 [02:05<00:42,  1.86it/s]
Training:  74%|███████▍  | 223/300 [02:06<00:40,  1.88it/s]
Training:  75%|███████▍  | 224/300 [02:06<00:39,  1.91it/s]
Training:  75%|███████▌  | 225/300 [02:07<00:38,  1.92it/s]
Training:  75%|███████▌  | 226/300 [02:07<00:38,  1.94it/s]
Training:  76%|███████▌  | 227/300 [02:08<00:37,  1.95it/s]
Training:  76%|███████▌  | 228/300 [02:08<00:39,  1.82it/s]
Training:  76%|███████▋  | 229/300 [02:09<00:40,  1.74it/s]
Training:  77%|███████▋  | 230/300 [02:10<00:41,  1.68it/s]
Training:  77%|███████▋  | 231/300 [02:10<00:41,  1.65it/s]
Training:  77%|███████▋  | 232/300 [02:11<00:41,  1.63it/s]
Training:  78%|███████▊  | 233/300 [02:12<00:41,  1.61it/s]
Training:  78%|███████▊  | 234/300 [02:12<00:40,  1.64it/s]
Training:  78%|███████▊  | 235/300 [02:13<00:37,  1.73it/s]
Training:  79%|███████▊  | 236/300 [02:13<00:35,  1.80it/s]
Training:  79%|███████▉  | 237/300 [02:14<00:34,  1.85it/s]
Training:  79%|███████▉  | 238/300 [02:14<00:33,  1.88it/s]
Training:  80%|███████▉  | 239/300 [02:15<00:32,  1.89it/s]
Training:  80%|████████  | 240/300 [02:15<00:31,  1.91it/s]
Training:  80%|████████  | 241/300 [02:16<00:30,  1.91it/s]
Training:  81%|████████  | 242/300 [02:16<00:29,  1.93it/s]
Training:  81%|████████  | 243/300 [02:17<00:30,  1.90it/s]
Training:  81%|████████▏ | 244/300 [02:17<00:31,  1.78it/s]
Training:  82%|████████▏ | 245/300 [02:18<00:32,  1.71it/s]
Training:  82%|████████▏ | 246/300 [02:19<00:32,  1.66it/s]
Training:  82%|████████▏ | 247/300 [02:19<00:32,  1.62it/s]
Training:  83%|████████▎ | 248/300 [02:20<00:32,  1.60it/s]
Training:  83%|████████▎ | 249/300 [02:21<00:31,  1.60it/s]
Training:  83%|████████▎ | 250/300 [02:21<00:29,  1.70it/s]
Training:  84%|████████▎ | 251/300 [02:22<00:27,  1.77it/s]
Training:  84%|████████▍ | 252/300 [02:22<00:26,  1.84it/s]
Training:  84%|████████▍ | 253/300 [02:23<00:24,  1.88it/s]
Training:  85%|████████▍ | 254/300 [02:23<00:24,  1.92it/s]
Training:  85%|████████▌ | 255/300 [02:24<00:23,  1.94it/s]
Training:  85%|████████▌ | 256/300 [02:24<00:22,  1.95it/s]
Training:  86%|████████▌ | 257/300 [02:25<00:22,  1.95it/s]
Training:  86%|████████▌ | 258/300 [02:25<00:21,  1.96it/s]
Training:  86%|████████▋ | 259/300 [02:26<00:22,  1.83it/s]
Training:  87%|████████▋ | 260/300 [02:26<00:22,  1.74it/s]
Training:  87%|████████▋ | 261/300 [02:27<00:23,  1.69it/s]
Training:  87%|████████▋ | 262/300 [02:28<00:23,  1.65it/s]
Training:  88%|████████▊ | 263/300 [02:28<00:22,  1.63it/s]
Training:  88%|████████▊ | 264/300 [02:29<00:22,  1.61it/s]
Training:  88%|████████▊ | 265/300 [02:30<00:21,  1.66it/s]
Training:  89%|████████▊ | 266/300 [02:30<00:19,  1.74it/s]
Training:  89%|████████▉ | 267/300 [02:31<00:18,  1.80it/s]
Training:  89%|████████▉ | 268/300 [02:31<00:17,  1.84it/s]
Training:  90%|████████▉ | 269/300 [02:32<00:16,  1.88it/s]
Training:  90%|█████████ | 270/300 [02:32<00:15,  1.90it/s]
Training:  90%|█████████ | 271/300 [02:33<00:15,  1.92it/s]
Training:  91%|█████████ | 272/300 [02:33<00:14,  1.93it/s]
Training:  91%|█████████ | 273/300 [02:34<00:13,  1.94it/s]
Training:  91%|█████████▏| 274/300 [02:34<00:13,  1.88it/s]
Training:  92%|█████████▏| 275/300 [02:35<00:14,  1.77it/s]
Training:  92%|█████████▏| 276/300 [02:35<00:14,  1.70it/s]
Training:  92%|█████████▏| 277/300 [02:36<00:13,  1.66it/s]
Training:  93%|█████████▎| 278/300 [02:37<00:13,  1.64it/s]
Training:  93%|█████████▎| 279/300 [02:37<00:12,  1.62it/s]
Training:  93%|█████████▎| 280/300 [02:38<00:12,  1.62it/s]
Training:  94%|█████████▎| 281/300 [02:38<00:11,  1.71it/s]
Training:  94%|█████████▍| 282/300 [02:39<00:10,  1.73it/s]
Training:  94%|█████████▍| 283/300 [02:40<00:09,  1.78it/s]
Training:  95%|█████████▍| 284/300 [02:40<00:08,  1.83it/s]
Training:  95%|█████████▌| 285/300 [02:41<00:08,  1.87it/s]
Training:  95%|█████████▌| 286/300 [02:41<00:07,  1.89it/s]
Training:  96%|█████████▌| 287/300 [02:42<00:06,  1.92it/s]
Training:  96%|█████████▌| 288/300 [02:42<00:06,  1.93it/s]
Training:  96%|█████████▋| 289/300 [02:43<00:05,  1.90it/s]
Training:  97%|█████████▋| 290/300 [02:43<00:05,  1.79it/s]
Training:  97%|█████████▋| 291/300 [02:44<00:05,  1.71it/s]
Training:  97%|█████████▋| 292/300 [02:45<00:04,  1.67it/s]
Training:  98%|█████████▊| 293/300 [02:45<00:04,  1.63it/s]
Training:  98%|█████████▊| 294/300 [02:46<00:03,  1.62it/s]
Training:  98%|█████████▊| 295/300 [02:47<00:03,  1.60it/s]
Training:  99%|█████████▊| 296/300 [02:47<00:02,  1.69it/s]
Training:  99%|█████████▉| 297/300 [02:48<00:01,  1.72it/s]
Training:  99%|█████████▉| 298/300 [02:48<00:01,  1.79it/s]
Training: 100%|█████████▉| 299/300 [02:49<00:00,  1.83it/s]
Training: 100%|██████████| 300/300 [02:49<00:00,  1.86it/s]
Training: 100%|██████████| 300/300 [02:49<00:00,  1.77it/s]
Epoch [10/300], Avg Total Loss: 1.1214, LR: 0.000100
Epoch [20/300], Avg Total Loss: 1.1006, LR: 0.000100
Epoch [30/300], Avg Total Loss: 1.0908, LR: 0.000100
Epoch [40/300], Avg Total Loss: 1.0830, LR: 0.000100
Epoch [50/300], Avg Total Loss: 1.0785, LR: 0.000100
Epoch [60/300], Avg Total Loss: 1.0746, LR: 0.000100
Epoch [70/300], Avg Total Loss: 1.0719, LR: 0.000100
Epoch [80/300], Avg Total Loss: 1.0689, LR: 0.000100
Epoch [90/300], Avg Total Loss: 1.0664, LR: 0.000100
Epoch [100/300], Avg Total Loss: 1.0657, LR: 0.000100
Epoch [110/300], Avg Total Loss: 1.0635, LR: 0.000100
Epoch [120/300], Avg Total Loss: 1.0632, LR: 0.000100
Epoch [130/300], Avg Total Loss: 1.0611, LR: 0.000100
Epoch [140/300], Avg Total Loss: 1.0606, LR: 0.000100
Epoch [150/300], Avg Total Loss: 1.0592, LR: 0.000100
Epoch [160/300], Avg Total Loss: 1.0586, LR: 0.000100
Epoch [170/300], Avg Total Loss: 1.0579, LR: 0.000100
Epoch [180/300], Avg Total Loss: 1.0567, LR: 0.000100
Epoch [190/300], Avg Total Loss: 1.0554, LR: 0.000100
Epoch [200/300], Avg Total Loss: 1.0546, LR: 0.000100
Epoch [210/300], Avg Total Loss: 1.0538, LR: 0.000100
Epoch [220/300], Avg Total Loss: 1.0534, LR: 0.000100
Epoch [230/300], Avg Total Loss: 1.0531, LR: 0.000100
Epoch [240/300], Avg Total Loss: 1.0519, LR: 0.000100
Epoch [250/300], Avg Total Loss: 1.0508, LR: 0.000100
Epoch [260/300], Avg Total Loss: 1.0505, LR: 0.000100
Epoch [270/300], Avg Total Loss: 1.0491, LR: 0.000100
Epoch [280/300], Avg Total Loss: 1.0468, LR: 0.000100
Epoch [290/300], Avg Total Loss: 1.0464, LR: 0.000100
Epoch [300/300], Avg Total Loss: 1.0444, LR: 0.000100

--- Running Analysis for: CompositeAE -  SEED513 TRAIN ONLY ---

Calculating Local Betas (CompositeAE - _seed513_train_only):   0%|          | 0/354 [00:00<?, ?it/s]
                                                                                                    
/Users/maxbehrens/Documents/Projekte/SmallData/Paper02_repo/src/singlesite_prevent.script.py:1967: DeprecationWarning:


Support for Kaleido versions less than 1.0.0 is deprecated and will be removed after September 2025.
Please upgrade Kaleido to version 1.0.0 or greater (`pip install 'kaleido>=1.0.0'` or `pip install 'plotly[kaleido]'`).


/Users/maxbehrens/Documents/Projekte/SmallData/Paper02_repo/src/singlesite_prevent.script.py:2007: DeprecationWarning:


Support for Kaleido versions less than 1.0.0 is deprecated and will be removed after September 2025.
Please upgrade Kaleido to version 1.0.0 or greater (`pip install 'kaleido>=1.0.0'` or `pip install 'plotly[kaleido]'`).


/Users/maxbehrens/Documents/Projekte/SmallData/Paper02_repo/src/singlesite_prevent.script.py:2146: DeprecationWarning:


Support for Kaleido versions less than 1.0.0 is deprecated and will be removed after September 2025.
Please upgrade Kaleido to version 1.0.0 or greater (`pip install 'kaleido>=1.0.0'` or `pip install 'plotly[kaleido]'`).


/Users/maxbehrens/Documents/Projekte/SmallData/Paper02_repo/src/singlesite_prevent.script.py:2335: DeprecationWarning:


Support for Kaleido versions less than 1.0.0 is deprecated and will be removed after September 2025.
Please upgrade Kaleido to version 1.0.0 or greater (`pip install 'kaleido>=1.0.0'` or `pip install 'plotly[kaleido]'`).


/Users/maxbehrens/Documents/Projekte/SmallData/Paper02_repo/src/singlesite_prevent.script.py:1967: DeprecationWarning:


Support for Kaleido versions less than 1.0.0 is deprecated and will be removed after September 2025.
Please upgrade Kaleido to version 1.0.0 or greater (`pip install 'kaleido>=1.0.0'` or `pip install 'plotly[kaleido]'`).


/Users/maxbehrens/Documents/Projekte/SmallData/Paper02_repo/src/singlesite_prevent.script.py:2007: DeprecationWarning:


Support for Kaleido versions less than 1.0.0 is deprecated and will be removed after September 2025.
Please upgrade Kaleido to version 1.0.0 or greater (`pip install 'kaleido>=1.0.0'` or `pip install 'plotly[kaleido]'`).


/Users/maxbehrens/Documents/Projekte/SmallData/Paper02_repo/src/singlesite_prevent.script.py:2146: DeprecationWarning:


Support for Kaleido versions less than 1.0.0 is deprecated and will be removed after September 2025.
Please upgrade Kaleido to version 1.0.0 or greater (`pip install 'kaleido>=1.0.0'` or `pip install 'plotly[kaleido]'`).


/Users/maxbehrens/Documents/Projekte/SmallData/Paper02_repo/src/singlesite_prevent.script.py:2335: DeprecationWarning:


Support for Kaleido versions less than 1.0.0 is deprecated and will be removed after September 2025.
Please upgrade Kaleido to version 1.0.0 or greater (`pip install 'kaleido>=1.0.0'` or `pip install 'plotly[kaleido]'`).


/Users/maxbehrens/Documents/Projekte/SmallData/Paper02_repo/src/singlesite_prevent.script.py:1967: DeprecationWarning:


Support for Kaleido versions less than 1.0.0 is deprecated and will be removed after September 2025.
Please upgrade Kaleido to version 1.0.0 or greater (`pip install 'kaleido>=1.0.0'` or `pip install 'plotly[kaleido]'`).


/Users/maxbehrens/Documents/Projekte/SmallData/Paper02_repo/src/singlesite_prevent.script.py:2007: DeprecationWarning:


Support for Kaleido versions less than 1.0.0 is deprecated and will be removed after September 2025.
Please upgrade Kaleido to version 1.0.0 or greater (`pip install 'kaleido>=1.0.0'` or `pip install 'plotly[kaleido]'`).


/Users/maxbehrens/Documents/Projekte/SmallData/Paper02_repo/src/singlesite_prevent.script.py:2146: DeprecationWarning:


Support for Kaleido versions less than 1.0.0 is deprecated and will be removed after September 2025.
Please upgrade Kaleido to version 1.0.0 or greater (`pip install 'kaleido>=1.0.0'` or `pip install 'plotly[kaleido]'`).


/Users/maxbehrens/Documents/Projekte/SmallData/Paper02_repo/src/singlesite_prevent.script.py:2335: DeprecationWarning:


Support for Kaleido versions less than 1.0.0 is deprecated and will be removed after September 2025.
Please upgrade Kaleido to version 1.0.0 or greater (`pip install 'kaleido>=1.0.0'` or `pip install 'plotly[kaleido]'`).


/Users/maxbehrens/Documents/Projekte/SmallData/Paper02_repo/src/singlesite_prevent.script.py:1967: DeprecationWarning:


Support for Kaleido versions less than 1.0.0 is deprecated and will be removed after September 2025.
Please upgrade Kaleido to version 1.0.0 or greater (`pip install 'kaleido>=1.0.0'` or `pip install 'plotly[kaleido]'`).


/Users/maxbehrens/Documents/Projekte/SmallData/Paper02_repo/src/singlesite_prevent.script.py:2007: DeprecationWarning:


Support for Kaleido versions less than 1.0.0 is deprecated and will be removed after September 2025.
Please upgrade Kaleido to version 1.0.0 or greater (`pip install 'kaleido>=1.0.0'` or `pip install 'plotly[kaleido]'`).


/Users/maxbehrens/Documents/Projekte/SmallData/Paper02_repo/src/singlesite_prevent.script.py:2146: DeprecationWarning:


Support for Kaleido versions less than 1.0.0 is deprecated and will be removed after September 2025.
Please upgrade Kaleido to version 1.0.0 or greater (`pip install 'kaleido>=1.0.0'` or `pip install 'plotly[kaleido]'`).


/Users/maxbehrens/Documents/Projekte/SmallData/Paper02_repo/src/singlesite_prevent.script.py:2335: DeprecationWarning:


Support for Kaleido versions less than 1.0.0 is deprecated and will be removed after September 2025.
Please upgrade Kaleido to version 1.0.0 or greater (`pip install 'kaleido>=1.0.0'` or `pip install 'plotly[kaleido]'`).


--- Defining Subgroups Dynamically (Details in Full Analysis) ---

  Note: 'identified_target_ld_orig_name' for specific interaction plots is set to 'Latent0' (from LD of largest dynamic subgroup: 'Local 'Latent0' Coeff > Global UCI (0.192)' with size 118).

  Calculating RMSE comparison for 4 subgroup configuration(s):

--- Generating Plots for Subgroup: Dynamic_Latent0_above_UCI (CompositeAE - _seed513_train_only) ---
Description: Local 'Latent0' Coeff > Global UCI (0.192)
Number of samples in this subgroup: 118
[6] Saved Figure2_latent_coeffs_CompositeAE_seed513_train_only_Dynamic_Latent0_above_UCI.pdf
[7] Saved Figure3or4_A_latent_subgroup_highlight_CompositeAE_seed513_train_only_Dynamic_Latent0_above_UCI.pdf
  For subgroup 'Dynamic_Latent0_above_UCI', interaction plot variables selection: using top T-Test variables for its originating LD: Latent0
[8] Saved Figure3or4_B_forest_plot_original_features_CompositeAE_seed513_train_only_Dynamic_Latent0_above_UCI.pdf
  Generating Interaction Plots (Main & Interaction) for SG 'Dynamic_Latent0_above_UCI': Original Features x Continuous Local Coefficients for LD: Latent0 ---
[9] Saved Figure3or4_C_z_profile_CompositeAE_seed513_train_only_Dynamic_Latent0_above_UCI.pdf

--- Generating Plots for Subgroup: Dynamic_Latent1_above_UCI (CompositeAE - _seed513_train_only) ---
Description: Local 'Latent1' Coeff > Global UCI (0.553)
Number of samples in this subgroup: 111
[6] Saved Figure2_latent_coeffs_CompositeAE_seed513_train_only_Dynamic_Latent1_above_UCI.pdf
[7] Saved Figure3or4_A_latent_subgroup_highlight_CompositeAE_seed513_train_only_Dynamic_Latent1_above_UCI.pdf
  For subgroup 'Dynamic_Latent1_above_UCI', interaction plot variables selection: using top T-Test variables for its originating LD: Latent1
[8] Saved Figure3or4_B_forest_plot_original_features_CompositeAE_seed513_train_only_Dynamic_Latent1_above_UCI.pdf
  Generating Interaction Plots (Main & Interaction) for SG 'Dynamic_Latent1_above_UCI': Original Features x Continuous Local Coefficients for LD: Latent1 ---
[9] Saved Figure3or4_C_z_profile_CompositeAE_seed513_train_only_Dynamic_Latent1_above_UCI.pdf

--- Generating Plots for Subgroup: Dynamic_Latent3_below_LCI (CompositeAE - _seed513_train_only) ---
Description: Local 'Latent3' Coeff < Global LCI (-0.514)
Number of samples in this subgroup: 53
[6] Saved Figure2_latent_coeffs_CompositeAE_seed513_train_only_Dynamic_Latent3_below_LCI.pdf
[7] Saved Figure3or4_A_latent_subgroup_highlight_CompositeAE_seed513_train_only_Dynamic_Latent3_below_LCI.pdf
  For subgroup 'Dynamic_Latent3_below_LCI', interaction plot variables selection: using top T-Test variables for its originating LD: Latent3
[8] Saved Figure3or4_B_forest_plot_original_features_CompositeAE_seed513_train_only_Dynamic_Latent3_below_LCI.pdf
  Generating Interaction Plots (Main & Interaction) for SG 'Dynamic_Latent3_below_LCI': Original Features x Continuous Local Coefficients for LD: Latent3 ---
[9] Saved Figure3or4_C_z_profile_CompositeAE_seed513_train_only_Dynamic_Latent3_below_LCI.pdf

--- Generating Plots for Subgroup: Dynamic_Latent2_below_LCI (CompositeAE - _seed513_train_only) ---
Description: Local 'Latent2' Coeff < Global LCI (-0.590)
Number of samples in this subgroup: 36
[6] Saved Figure2_latent_coeffs_CompositeAE_seed513_train_only_Dynamic_Latent2_below_LCI.pdf
[7] Saved Figure3or4_A_latent_subgroup_highlight_CompositeAE_seed513_train_only_Dynamic_Latent2_below_LCI.pdf
  For subgroup 'Dynamic_Latent2_below_LCI', interaction plot variables selection: using top T-Test variables for its originating LD: Latent2
[8] Saved Figure3or4_B_forest_plot_original_features_CompositeAE_seed513_train_only_Dynamic_Latent2_below_LCI.pdf
  Generating Interaction Plots (Main & Interaction) for SG 'Dynamic_Latent2_below_LCI': Original Features x Continuous Local Coefficients for LD: Latent2 ---
[9] Saved Figure3or4_C_z_profile_CompositeAE_seed513_train_only_Dynamic_Latent2_below_LCI.pdf

--- Running Analysis for: CompositeAE -  SEED513 COMBINED ---

Calculating Local Betas (CompositeAE - _seed513_combined):   0%|          | 0/443 [00:00<?, ?it/s]
                                                                                                  
/Users/maxbehrens/Documents/Projekte/SmallData/Paper02_repo/src/singlesite_prevent.script.py:2149: DeprecationWarning:


Support for Kaleido versions less than 1.0.0 is deprecated and will be removed after September 2025.
Please upgrade Kaleido to version 1.0.0 or greater (`pip install 'kaleido>=1.0.0'` or `pip install 'plotly[kaleido]'`).


/Users/maxbehrens/Documents/Projekte/SmallData/Paper02_repo/src/singlesite_prevent.script.py:2338: DeprecationWarning:


Support for Kaleido versions less than 1.0.0 is deprecated and will be removed after September 2025.
Please upgrade Kaleido to version 1.0.0 or greater (`pip install 'kaleido>=1.0.0'` or `pip install 'plotly[kaleido]'`).


/Users/maxbehrens/Documents/Projekte/SmallData/Paper02_repo/src/singlesite_prevent.script.py:2149: DeprecationWarning:


Support for Kaleido versions less than 1.0.0 is deprecated and will be removed after September 2025.
Please upgrade Kaleido to version 1.0.0 or greater (`pip install 'kaleido>=1.0.0'` or `pip install 'plotly[kaleido]'`).


/Users/maxbehrens/Documents/Projekte/SmallData/Paper02_repo/src/singlesite_prevent.script.py:2338: DeprecationWarning:


Support for Kaleido versions less than 1.0.0 is deprecated and will be removed after September 2025.
Please upgrade Kaleido to version 1.0.0 or greater (`pip install 'kaleido>=1.0.0'` or `pip install 'plotly[kaleido]'`).


--- Defining Subgroups Dynamically (Details in Full Analysis) ---

  Note: 'identified_target_ld_orig_name' for specific interaction plots is set to 'Latent0' (from LD of largest dynamic subgroup: 'Local 'Latent0' Coeff > Global UCI (0.204)' with size 111).

  Calculating RMSE comparison for 2 subgroup configuration(s):

--- Generating Plots for Subgroup: Dynamic_Latent0_above_UCI (CompositeAE - _seed513_combined) ---
Description: Local 'Latent0' Coeff > Global UCI (0.204)
Number of samples in this subgroup: 111
  For subgroup 'Dynamic_Latent0_above_UCI', interaction plot variables selection: using top T-Test variables for its originating LD: Latent0
[12] Saved Figure5_forest_plot_original_features_CompositeAE_test__seed513_combined_Dynamic_Latent0_above_UCI.pdf
  Generating Interaction Plots (Main & Interaction) for SG 'Dynamic_Latent0_above_UCI': Original Features x Continuous Local Coefficients for LD: Latent0 ---
[13] Saved Figure5_z_profile_CompositeAE_seed513_combined_Dynamic_Latent0_above_UCI.pdf

--- Generating Plots for Subgroup: Dynamic_Latent1_above_UCI (CompositeAE - _seed513_combined) ---
Description: Local 'Latent1' Coeff > Global UCI (0.513)
Number of samples in this subgroup: 37
  For subgroup 'Dynamic_Latent1_above_UCI', interaction plot variables selection: using top T-Test variables for its originating LD: Latent1
[12] Saved Figure5_forest_plot_original_features_CompositeAE_test__seed513_combined_Dynamic_Latent1_above_UCI.pdf
  Generating Interaction Plots (Main & Interaction) for SG 'Dynamic_Latent1_above_UCI': Original Features x Continuous Local Coefficients for LD: Latent1 ---
[13] Saved Figure5_z_profile_CompositeAE_seed513_combined_Dynamic_Latent1_above_UCI.pdf

Training VanillaAE for seed 513...
Training VanillaAE for seed 513...

Training:   0%|          | 0/300 [00:00<?, ?it/s]
Training:   0%|          | 1/300 [00:00<03:13,  1.55it/s]
Training:   1%|          | 2/300 [00:01<03:10,  1.56it/s]
Training:   1%|          | 3/300 [00:01<03:09,  1.57it/s]
Training:   1%|▏         | 4/300 [00:02<03:01,  1.63it/s]
Training:   2%|▏         | 5/300 [00:02<02:49,  1.74it/s]
Training:   2%|▏         | 6/300 [00:03<02:42,  1.81it/s]
Training:   2%|▏         | 7/300 [00:04<02:40,  1.82it/s]
Training:   3%|▎         | 8/300 [00:04<02:39,  1.83it/s]
Training:   3%|▎         | 9/300 [00:05<02:35,  1.87it/s]
Training:   3%|▎         | 10/300 [00:05<02:38,  1.83it/s]
Training:   4%|▎         | 11/300 [00:06<02:36,  1.85it/s]
Training:   4%|▍         | 12/300 [00:06<02:33,  1.87it/s]
Training:   4%|▍         | 13/300 [00:07<02:39,  1.80it/s]
Training:   5%|▍         | 14/300 [00:07<02:46,  1.72it/s]
Training:   5%|▌         | 15/300 [00:08<02:50,  1.67it/s]
Training:   5%|▌         | 16/300 [00:09<02:53,  1.64it/s]
Training:   6%|▌         | 17/300 [00:09<02:54,  1.62it/s]
Training:   6%|▌         | 18/300 [00:10<02:55,  1.60it/s]
Training:   6%|▋         | 19/300 [00:11<02:52,  1.63it/s]
Training:   7%|▋         | 20/300 [00:11<02:43,  1.72it/s]
Training:   7%|▋         | 21/300 [00:12<02:37,  1.77it/s]
Training:   7%|▋         | 22/300 [00:12<02:34,  1.80it/s]
Training:   8%|▊         | 23/300 [00:13<02:31,  1.83it/s]
Training:   8%|▊         | 24/300 [00:13<02:28,  1.85it/s]
Training:   8%|▊         | 25/300 [00:14<02:27,  1.87it/s]
Training:   9%|▊         | 26/300 [00:14<02:25,  1.88it/s]
Training:   9%|▉         | 27/300 [00:15<02:24,  1.89it/s]
Training:   9%|▉         | 28/300 [00:15<02:28,  1.83it/s]
Training:  10%|▉         | 29/300 [00:16<02:35,  1.74it/s]
Training:  10%|█         | 30/300 [00:17<02:40,  1.68it/s]
Training:  10%|█         | 31/300 [00:17<02:43,  1.65it/s]
Training:  11%|█         | 32/300 [00:18<02:44,  1.62it/s]
Training:  11%|█         | 33/300 [00:19<02:46,  1.61it/s]
Training:  11%|█▏        | 34/300 [00:19<02:44,  1.62it/s]
Training:  12%|█▏        | 35/300 [00:20<02:35,  1.71it/s]
Training:  12%|█▏        | 36/300 [00:20<02:27,  1.79it/s]
Training:  12%|█▏        | 37/300 [00:21<02:22,  1.84it/s]
Training:  13%|█▎        | 38/300 [00:21<02:19,  1.88it/s]
Training:  13%|█▎        | 39/300 [00:22<02:17,  1.90it/s]
Training:  13%|█▎        | 40/300 [00:22<02:19,  1.86it/s]
Training:  14%|█▎        | 41/300 [00:23<02:19,  1.86it/s]
Training:  14%|█▍        | 42/300 [00:23<02:16,  1.88it/s]
Training:  14%|█▍        | 43/300 [00:24<02:18,  1.86it/s]
Training:  15%|█▍        | 44/300 [00:25<02:25,  1.76it/s]
Training:  15%|█▌        | 45/300 [00:25<02:31,  1.68it/s]
Training:  15%|█▌        | 46/300 [00:26<02:34,  1.64it/s]
Training:  16%|█▌        | 47/300 [00:26<02:36,  1.62it/s]
Training:  16%|█▌        | 48/300 [00:27<02:36,  1.61it/s]
Training:  16%|█▋        | 49/300 [00:28<02:37,  1.60it/s]
Training:  17%|█▋        | 50/300 [00:28<02:27,  1.69it/s]
Training:  17%|█▋        | 51/300 [00:29<02:21,  1.77it/s]
Training:  17%|█▋        | 52/300 [00:29<02:16,  1.82it/s]
Training:  18%|█▊        | 53/300 [00:30<02:13,  1.85it/s]
Training:  18%|█▊        | 54/300 [00:30<02:12,  1.85it/s]
Training:  18%|█▊        | 55/300 [00:31<02:10,  1.88it/s]
Training:  19%|█▊        | 56/300 [00:31<02:07,  1.91it/s]
Training:  19%|█▉        | 57/300 [00:32<02:06,  1.92it/s]
Training:  19%|█▉        | 58/300 [00:32<02:04,  1.94it/s]
Training:  20%|█▉        | 59/300 [00:33<02:13,  1.81it/s]
Training:  20%|██        | 60/300 [00:34<02:19,  1.73it/s]
Training:  20%|██        | 61/300 [00:34<02:22,  1.67it/s]
Training:  21%|██        | 62/300 [00:35<02:24,  1.64it/s]
Training:  21%|██        | 63/300 [00:36<02:26,  1.62it/s]
Training:  21%|██▏       | 64/300 [00:36<02:26,  1.61it/s]
Training:  22%|██▏       | 65/300 [00:37<02:27,  1.60it/s]
Training:  22%|██▏       | 66/300 [00:37<02:20,  1.67it/s]
Training:  22%|██▏       | 67/300 [00:38<02:13,  1.75it/s]
Training:  23%|██▎       | 68/300 [00:38<02:08,  1.81it/s]
Training:  23%|██▎       | 69/300 [00:39<02:06,  1.83it/s]
Training:  23%|██▎       | 70/300 [00:39<02:03,  1.87it/s]
Training:  24%|██▎       | 71/300 [00:40<02:00,  1.90it/s]
Training:  24%|██▍       | 72/300 [00:40<01:58,  1.92it/s]
Training:  24%|██▍       | 73/300 [00:41<01:57,  1.93it/s]
Training:  25%|██▍       | 74/300 [00:41<01:56,  1.95it/s]
Training:  25%|██▌       | 75/300 [00:42<02:04,  1.80it/s]
Training:  25%|██▌       | 76/300 [00:43<02:09,  1.73it/s]
Training:  26%|██▌       | 77/300 [00:43<02:12,  1.68it/s]
Training:  26%|██▌       | 78/300 [00:44<02:14,  1.65it/s]
Training:  26%|██▋       | 79/300 [00:45<02:15,  1.63it/s]
Training:  27%|██▋       | 80/300 [00:45<02:16,  1.61it/s]
Training:  27%|██▋       | 81/300 [00:46<02:13,  1.64it/s]
Training:  27%|██▋       | 82/300 [00:46<02:05,  1.74it/s]
Training:  28%|██▊       | 83/300 [00:47<02:00,  1.80it/s]
Training:  28%|██▊       | 84/300 [00:47<01:56,  1.86it/s]
Training:  28%|██▊       | 85/300 [00:48<01:52,  1.90it/s]
Training:  29%|██▊       | 86/300 [00:48<01:50,  1.94it/s]
Training:  29%|██▉       | 87/300 [00:49<01:48,  1.96it/s]
Training:  29%|██▉       | 88/300 [00:49<01:47,  1.98it/s]
Training:  30%|██▉       | 89/300 [00:50<01:46,  1.99it/s]
Training:  30%|███       | 90/300 [00:50<01:46,  1.97it/s]
Training:  30%|███       | 91/300 [00:51<01:54,  1.83it/s]
Training:  31%|███       | 92/300 [00:52<01:59,  1.75it/s]
Training:  31%|███       | 93/300 [00:52<02:02,  1.69it/s]
Training:  31%|███▏      | 94/300 [00:53<02:04,  1.66it/s]
Training:  32%|███▏      | 95/300 [00:54<02:05,  1.63it/s]
Training:  32%|███▏      | 96/300 [00:54<02:05,  1.62it/s]
Training:  32%|███▏      | 97/300 [00:55<01:59,  1.69it/s]
Training:  33%|███▎      | 98/300 [00:55<01:54,  1.77it/s]
Training:  33%|███▎      | 99/300 [00:56<01:50,  1.81it/s]
Training:  33%|███▎      | 100/300 [00:56<01:48,  1.84it/s]
Training:  34%|███▎      | 101/300 [00:57<01:47,  1.86it/s]
Training:  34%|███▍      | 102/300 [00:57<01:45,  1.88it/s]
Training:  34%|███▍      | 103/300 [00:58<01:43,  1.90it/s]
Training:  35%|███▍      | 104/300 [00:58<01:43,  1.89it/s]
Training:  35%|███▌      | 105/300 [00:59<01:42,  1.91it/s]
Training:  35%|███▌      | 106/300 [00:59<01:47,  1.81it/s]
Training:  36%|███▌      | 107/300 [01:00<01:52,  1.72it/s]
Training:  36%|███▌      | 108/300 [01:01<01:54,  1.67it/s]
Training:  36%|███▋      | 109/300 [01:01<01:56,  1.64it/s]
Training:  37%|███▋      | 110/300 [01:02<01:57,  1.62it/s]
Training:  37%|███▋      | 111/300 [01:03<01:57,  1.61it/s]
Training:  37%|███▋      | 112/300 [01:03<01:53,  1.66it/s]
Training:  38%|███▊      | 113/300 [01:04<01:46,  1.75it/s]
Training:  38%|███▊      | 114/300 [01:04<01:42,  1.81it/s]
Training:  38%|███▊      | 115/300 [01:05<01:39,  1.85it/s]
Training:  39%|███▊      | 116/300 [01:05<01:36,  1.90it/s]
Training:  39%|███▉      | 117/300 [01:06<01:39,  1.85it/s]
Training:  39%|███▉      | 118/300 [01:06<01:37,  1.88it/s]
Training:  40%|███▉      | 119/300 [01:07<01:34,  1.91it/s]
Training:  40%|████      | 120/300 [01:07<01:32,  1.94it/s]
Training:  40%|████      | 121/300 [01:08<01:35,  1.88it/s]
Training:  41%|████      | 122/300 [01:08<01:40,  1.77it/s]
Training:  41%|████      | 123/300 [01:09<01:43,  1.70it/s]
Training:  41%|████▏     | 124/300 [01:10<01:45,  1.66it/s]
Training:  42%|████▏     | 125/300 [01:10<01:46,  1.64it/s]
Training:  42%|████▏     | 126/300 [01:11<01:47,  1.62it/s]
Training:  42%|████▏     | 127/300 [01:12<01:47,  1.61it/s]
Training:  43%|████▎     | 128/300 [01:12<01:46,  1.62it/s]
Training:  43%|████▎     | 129/300 [01:13<01:40,  1.70it/s]
Training:  43%|████▎     | 130/300 [01:13<01:36,  1.77it/s]
Training:  44%|████▎     | 131/300 [01:14<01:32,  1.82it/s]
Training:  44%|████▍     | 132/300 [01:14<01:30,  1.86it/s]
Training:  44%|████▍     | 133/300 [01:15<01:28,  1.88it/s]
Training:  45%|████▍     | 134/300 [01:15<01:27,  1.90it/s]
Training:  45%|████▌     | 135/300 [01:16<01:26,  1.91it/s]
Training:  45%|████▌     | 136/300 [01:16<01:25,  1.92it/s]
Training:  46%|████▌     | 137/300 [01:17<01:26,  1.88it/s]
Training:  46%|████▌     | 138/300 [01:18<01:31,  1.77it/s]
Training:  46%|████▋     | 139/300 [01:18<01:33,  1.71it/s]
Training:  47%|████▋     | 140/300 [01:19<01:36,  1.66it/s]
Training:  47%|████▋     | 141/300 [01:19<01:37,  1.64it/s]
Training:  47%|████▋     | 142/300 [01:20<01:37,  1.62it/s]
Training:  48%|████▊     | 143/300 [01:21<01:37,  1.61it/s]
Training:  48%|████▊     | 144/300 [01:21<01:32,  1.69it/s]
Training:  48%|████▊     | 145/300 [01:22<01:27,  1.77it/s]
Training:  49%|████▊     | 146/300 [01:22<01:24,  1.82it/s]
Training:  49%|████▉     | 147/300 [01:23<01:22,  1.86it/s]
Training:  49%|████▉     | 148/300 [01:23<01:20,  1.89it/s]
Training:  50%|████▉     | 149/300 [01:24<01:18,  1.92it/s]
Training:  50%|█████     | 150/300 [01:24<01:17,  1.93it/s]
Training:  50%|█████     | 151/300 [01:25<01:16,  1.94it/s]
Training:  51%|█████     | 152/300 [01:25<01:15,  1.95it/s]
Training:  51%|█████     | 153/300 [01:26<01:21,  1.81it/s]
Training:  51%|█████▏    | 154/300 [01:27<01:24,  1.72it/s]
Training:  52%|█████▏    | 155/300 [01:27<01:26,  1.67it/s]
Training:  52%|█████▏    | 156/300 [01:28<01:27,  1.64it/s]
Training:  52%|█████▏    | 157/300 [01:29<01:28,  1.62it/s]
Training:  53%|█████▎    | 158/300 [01:29<01:28,  1.61it/s]
Training:  53%|█████▎    | 159/300 [01:30<01:25,  1.66it/s]
Training:  53%|█████▎    | 160/300 [01:30<01:20,  1.74it/s]
Training:  54%|█████▎    | 161/300 [01:31<01:17,  1.80it/s]
Training:  54%|█████▍    | 162/300 [01:31<01:14,  1.85it/s]
Training:  54%|█████▍    | 163/300 [01:32<01:12,  1.88it/s]
Training:  55%|█████▍    | 164/300 [01:32<01:11,  1.91it/s]
Training:  55%|█████▌    | 165/300 [01:33<01:10,  1.93it/s]
Training:  55%|█████▌    | 166/300 [01:33<01:09,  1.93it/s]
Training:  56%|█████▌    | 167/300 [01:34<01:08,  1.94it/s]
Training:  56%|█████▌    | 168/300 [01:34<01:10,  1.87it/s]
Training:  56%|█████▋    | 169/300 [01:35<01:14,  1.76it/s]
Training:  57%|█████▋    | 170/300 [01:36<01:16,  1.70it/s]
Training:  57%|█████▋    | 171/300 [01:36<01:17,  1.66it/s]
Training:  57%|█████▋    | 172/300 [01:37<01:18,  1.63it/s]
Training:  58%|█████▊    | 173/300 [01:38<01:18,  1.61it/s]
Training:  58%|█████▊    | 174/300 [01:38<01:18,  1.61it/s]
Training:  58%|█████▊    | 175/300 [01:39<01:13,  1.70it/s]
Training:  59%|█████▊    | 176/300 [01:39<01:09,  1.78it/s]
Training:  59%|█████▉    | 177/300 [01:40<01:07,  1.83it/s]
Training:  59%|█████▉    | 178/300 [01:40<01:05,  1.87it/s]
Training:  60%|█████▉    | 179/300 [01:41<01:03,  1.90it/s]
Training:  60%|██████    | 180/300 [01:41<01:02,  1.92it/s]
Training:  60%|██████    | 181/300 [01:42<01:01,  1.93it/s]
Training:  61%|██████    | 182/300 [01:42<01:00,  1.94it/s]
Training:  61%|██████    | 183/300 [01:43<01:00,  1.94it/s]
Training:  61%|██████▏   | 184/300 [01:43<01:03,  1.81it/s]
Training:  62%|██████▏   | 185/300 [01:44<01:06,  1.73it/s]
Training:  62%|██████▏   | 186/300 [01:45<01:07,  1.68it/s]
Training:  62%|██████▏   | 187/300 [01:45<01:08,  1.65it/s]
Training:  63%|██████▎   | 188/300 [01:46<01:09,  1.61it/s]
Training:  63%|██████▎   | 189/300 [01:47<01:09,  1.60it/s]
Training:  63%|██████▎   | 190/300 [01:47<01:05,  1.67it/s]
Training:  64%|██████▎   | 191/300 [01:48<01:02,  1.75it/s]
Training:  64%|██████▍   | 192/300 [01:48<00:59,  1.81it/s]
Training:  64%|██████▍   | 193/300 [01:49<00:57,  1.85it/s]
Training:  65%|██████▍   | 194/300 [01:49<00:56,  1.89it/s]
Training:  65%|██████▌   | 195/300 [01:50<00:55,  1.91it/s]
Training:  65%|██████▌   | 196/300 [01:50<00:54,  1.91it/s]
Training:  66%|██████▌   | 197/300 [01:51<00:53,  1.92it/s]
Training:  66%|██████▌   | 198/300 [01:51<00:53,  1.92it/s]
Training:  66%|██████▋   | 199/300 [01:52<00:55,  1.83it/s]
Training:  67%|██████▋   | 200/300 [01:52<00:57,  1.73it/s]
Training:  67%|██████▋   | 201/300 [01:53<00:59,  1.68it/s]
Training:  67%|██████▋   | 202/300 [01:54<00:59,  1.64it/s]
Training:  68%|██████▊   | 203/300 [01:54<00:59,  1.62it/s]
Training:  68%|██████▊   | 204/300 [01:55<00:59,  1.61it/s]
Training:  68%|██████▊   | 205/300 [01:56<00:58,  1.63it/s]
Training:  69%|██████▊   | 206/300 [01:56<00:54,  1.71it/s]
Training:  69%|██████▉   | 207/300 [01:57<00:52,  1.76it/s]
Training:  69%|██████▉   | 208/300 [01:57<00:52,  1.75it/s]
Training:  70%|██████▉   | 209/300 [01:58<00:50,  1.80it/s]
Training:  70%|███████   | 210/300 [01:58<00:48,  1.84it/s]
Training:  70%|███████   | 211/300 [01:59<00:47,  1.87it/s]
Training:  71%|███████   | 212/300 [01:59<00:46,  1.89it/s]
Training:  71%|███████   | 213/300 [02:00<00:45,  1.90it/s]
Training:  71%|███████▏  | 214/300 [02:00<00:46,  1.83it/s]
Training:  72%|███████▏  | 215/300 [02:01<00:48,  1.75it/s]
Training:  72%|███████▏  | 216/300 [02:02<00:49,  1.69it/s]
Training:  72%|███████▏  | 217/300 [02:02<00:50,  1.65it/s]
Training:  73%|███████▎  | 218/300 [02:03<00:50,  1.63it/s]
Training:  73%|███████▎  | 219/300 [02:04<00:50,  1.61it/s]
Training:  73%|███████▎  | 220/300 [02:04<00:49,  1.63it/s]
Training:  74%|███████▎  | 221/300 [02:05<00:45,  1.72it/s]
Training:  74%|███████▍  | 222/300 [02:05<00:43,  1.79it/s]
Training:  74%|███████▍  | 223/300 [02:06<00:42,  1.79it/s]
Training:  75%|███████▍  | 224/300 [02:06<00:41,  1.82it/s]
Training:  75%|███████▌  | 225/300 [02:07<00:40,  1.86it/s]
Training:  75%|███████▌  | 226/300 [02:07<00:38,  1.91it/s]
Training:  76%|███████▌  | 227/300 [02:08<00:37,  1.93it/s]
Training:  76%|███████▌  | 228/300 [02:08<00:36,  1.96it/s]
Training:  76%|███████▋  | 229/300 [02:09<00:36,  1.94it/s]
Training:  77%|███████▋  | 230/300 [02:09<00:38,  1.81it/s]
Training:  77%|███████▋  | 231/300 [02:10<00:39,  1.73it/s]
Training:  77%|███████▋  | 232/300 [02:11<00:40,  1.69it/s]
Training:  78%|███████▊  | 233/300 [02:11<00:40,  1.65it/s]
Training:  78%|███████▊  | 234/300 [02:12<00:40,  1.62it/s]
Training:  78%|███████▊  | 235/300 [02:13<00:40,  1.61it/s]
Training:  79%|███████▊  | 236/300 [02:13<00:37,  1.70it/s]
Training:  79%|███████▉  | 237/300 [02:14<00:35,  1.79it/s]
Training:  79%|███████▉  | 238/300 [02:14<00:33,  1.86it/s]
Training:  80%|███████▉  | 239/300 [02:15<00:32,  1.90it/s]
Training:  80%|████████  | 240/300 [02:15<00:32,  1.85it/s]
Training:  80%|████████  | 241/300 [02:16<00:30,  1.91it/s]
Training:  81%|████████  | 242/300 [02:16<00:29,  1.94it/s]
Training:  81%|████████  | 243/300 [02:17<00:28,  1.97it/s]
Training:  81%|████████▏ | 244/300 [02:17<00:28,  1.99it/s]
Training:  82%|████████▏ | 245/300 [02:18<00:28,  1.90it/s]
Training:  82%|████████▏ | 246/300 [02:18<00:30,  1.79it/s]
Training:  82%|████████▏ | 247/300 [02:19<00:30,  1.71it/s]
Training:  83%|████████▎ | 248/300 [02:20<00:31,  1.67it/s]
Training:  83%|████████▎ | 249/300 [02:20<00:31,  1.64it/s]
Training:  83%|████████▎ | 250/300 [02:21<00:30,  1.62it/s]
Training:  84%|████████▎ | 251/300 [02:22<00:30,  1.60it/s]
Training:  84%|████████▍ | 252/300 [02:22<00:29,  1.64it/s]
Training:  84%|████████▍ | 253/300 [02:23<00:27,  1.74it/s]
Training:  85%|████████▍ | 254/300 [02:23<00:25,  1.81it/s]
Training:  85%|████████▌ | 255/300 [02:24<00:24,  1.87it/s]
Training:  85%|████████▌ | 256/300 [02:24<00:23,  1.90it/s]
Training:  86%|████████▌ | 257/300 [02:25<00:22,  1.93it/s]
Training:  86%|████████▌ | 258/300 [02:25<00:21,  1.95it/s]
Training:  86%|████████▋ | 259/300 [02:26<00:20,  1.97it/s]
Training:  87%|████████▋ | 260/300 [02:26<00:21,  1.88it/s]
Training:  87%|████████▋ | 261/300 [02:27<00:20,  1.87it/s]
Training:  87%|████████▋ | 262/300 [02:27<00:21,  1.77it/s]
Training:  88%|████████▊ | 263/300 [02:28<00:21,  1.70it/s]
Training:  88%|████████▊ | 264/300 [02:29<00:21,  1.67it/s]
Training:  88%|████████▊ | 265/300 [02:29<00:21,  1.64it/s]
Training:  89%|████████▊ | 266/300 [02:30<00:20,  1.62it/s]
Training:  89%|████████▉ | 267/300 [02:31<00:20,  1.61it/s]
Training:  89%|████████▉ | 268/300 [02:31<00:18,  1.71it/s]
Training:  90%|████████▉ | 269/300 [02:32<00:17,  1.79it/s]
Training:  90%|█████████ | 270/300 [02:32<00:16,  1.86it/s]
Training:  90%|█████████ | 271/300 [02:33<00:15,  1.91it/s]
Training:  91%|█████████ | 272/300 [02:33<00:14,  1.95it/s]
Training:  91%|█████████ | 273/300 [02:34<00:13,  1.97it/s]
Training:  91%|█████████▏| 274/300 [02:34<00:13,  1.99it/s]
Training:  92%|█████████▏| 275/300 [02:35<00:12,  2.01it/s]
Training:  92%|█████████▏| 276/300 [02:35<00:12,  1.92it/s]
Training:  92%|█████████▏| 277/300 [02:36<00:12,  1.85it/s]
Training:  93%|█████████▎| 278/300 [02:36<00:12,  1.76it/s]
Training:  93%|█████████▎| 279/300 [02:37<00:12,  1.70it/s]
Training:  93%|█████████▎| 280/300 [02:38<00:12,  1.66it/s]
Training:  94%|█████████▎| 281/300 [02:38<00:11,  1.63it/s]
Training:  94%|█████████▍| 282/300 [02:39<00:11,  1.62it/s]
Training:  94%|█████████▍| 283/300 [02:39<00:10,  1.64it/s]
Training:  95%|█████████▍| 284/300 [02:40<00:09,  1.74it/s]
Training:  95%|█████████▌| 285/300 [02:40<00:08,  1.82it/s]
Training:  95%|█████████▌| 286/300 [02:41<00:07,  1.88it/s]
Training:  96%|█████████▌| 287/300 [02:41<00:06,  1.93it/s]
Training:  96%|█████████▌| 288/300 [02:42<00:06,  1.96it/s]
Training:  96%|█████████▋| 289/300 [02:42<00:05,  1.98it/s]
Training:  97%|█████████▋| 290/300 [02:43<00:05,  2.00it/s]
Training:  97%|█████████▋| 291/300 [02:43<00:04,  2.01it/s]
Training:  97%|█████████▋| 292/300 [02:44<00:03,  2.02it/s]
Training:  98%|█████████▊| 293/300 [02:44<00:03,  1.88it/s]
Training:  98%|█████████▊| 294/300 [02:45<00:03,  1.77it/s]
Training:  98%|█████████▊| 295/300 [02:46<00:02,  1.71it/s]
Training:  99%|█████████▊| 296/300 [02:46<00:02,  1.66it/s]
Training:  99%|█████████▉| 297/300 [02:47<00:01,  1.63it/s]
Training:  99%|█████████▉| 298/300 [02:48<00:01,  1.62it/s]
Training: 100%|█████████▉| 299/300 [02:48<00:00,  1.67it/s]
Training: 100%|██████████| 300/300 [02:49<00:00,  1.76it/s]
Training: 100%|██████████| 300/300 [02:49<00:00,  1.77it/s]
Epoch [10/300], Avg Total Loss: 0.9369, LR: 0.000100
Epoch [20/300], Avg Total Loss: 0.9081, LR: 0.000100
Epoch [30/300], Avg Total Loss: 0.9065, LR: 0.000100
Epoch [40/300], Avg Total Loss: 0.9060, LR: 0.000100
Epoch [50/300], Avg Total Loss: 0.9057, LR: 0.000100
Epoch [60/300], Avg Total Loss: 0.9057, LR: 0.000010
Epoch [70/300], Avg Total Loss: 0.9056, LR: 0.000010
Epoch [80/300], Avg Total Loss: 0.9057, LR: 0.000001
Epoch [90/300], Avg Total Loss: 0.9056, LR: 0.000000
Epoch [100/300], Avg Total Loss: 0.9056, LR: 0.000000
Epoch [110/300], Avg Total Loss: 0.9056, LR: 0.000000
Epoch [120/300], Avg Total Loss: 0.9055, LR: 0.000000
Epoch [130/300], Avg Total Loss: 0.9056, LR: 0.000000
Epoch [140/300], Avg Total Loss: 0.9056, LR: 0.000000
Epoch [150/300], Avg Total Loss: 0.9056, LR: 0.000000
Epoch [160/300], Avg Total Loss: 0.9056, LR: 0.000000
Epoch [170/300], Avg Total Loss: 0.9057, LR: 0.000000
Epoch [180/300], Avg Total Loss: 0.9057, LR: 0.000000
Epoch [190/300], Avg Total Loss: 0.9056, LR: 0.000000
Epoch [200/300], Avg Total Loss: 0.9056, LR: 0.000000
Epoch [210/300], Avg Total Loss: 0.9057, LR: 0.000000
Epoch [220/300], Avg Total Loss: 0.9057, LR: 0.000000
Epoch [230/300], Avg Total Loss: 0.9056, LR: 0.000000
Epoch [240/300], Avg Total Loss: 0.9057, LR: 0.000000
Epoch [250/300], Avg Total Loss: 0.9056, LR: 0.000000
Epoch [260/300], Avg Total Loss: 0.9057, LR: 0.000000
Epoch [270/300], Avg Total Loss: 0.9057, LR: 0.000000
Epoch [280/300], Avg Total Loss: 0.9056, LR: 0.000000
Epoch [290/300], Avg Total Loss: 0.9056, LR: 0.000000
Epoch [300/300], Avg Total Loss: 0.9056, LR: 0.000000

--- Running Analysis for: VanillaAE -  SEED513 TRAIN ONLY ---

Calculating Local Betas (VanillaAE - _seed513_train_only):   0%|          | 0/354 [00:00<?, ?it/s]
                                                                                                  
--- Defining Subgroups Dynamically (Details in Full Analysis) ---

  Note: 'identified_target_ld_orig_name' for specific interaction plots is set to 'Latent0' (from LD of largest dynamic subgroup: 'Local 'Latent0' Coeff < Global LCI (0.952)' with size 67).

  Calculating RMSE comparison for 3 subgroup configuration(s):
Not the main method, detailed plots are skipped.

--- Running Analysis for: VanillaAE -  SEED513 COMBINED ---

Calculating Local Betas (VanillaAE - _seed513_combined):   0%|          | 0/443 [00:00<?, ?it/s]
                                                                                                
--- Defining Subgroups Dynamically (Details in Full Analysis) ---

  Note: 'identified_target_ld_orig_name' for specific interaction plots is set to 'Latent2' (from LD of largest dynamic subgroup: 'Local 'Latent2' Coeff > Global UCI (2.672)' with size 58).

  Calculating RMSE comparison for 4 subgroup configuration(s):
Not the main method, detailed plots are skipped.

Performing PCA for seed 513...

--- Running Analysis for: PCA -  SEED513 TRAIN ONLY ---

--- Defining Subgroups Dynamically (Details in Full Analysis) ---
  No candidate dynamic subgroups found (e.g., all CIs NaN, no local coeffs outside CIs, or none met min size 10).
Skipping RMSE comparison (Method is PCA).
Skipping RMSE comparison (Local intercepts series is all NaN).
Not the main method, detailed plots are skipped.

--- Running Analysis for: PCA -  SEED513 COMBINED ---

--- Defining Subgroups Dynamically (Details in Full Analysis) ---
  No candidate dynamic subgroups found (e.g., all CIs NaN, no local coeffs outside CIs, or none met min size 10).
Skipping RMSE comparison (Method is PCA).
Skipping RMSE comparison (Local intercepts series is all NaN).
Not the main method, detailed plots are skipped.

Processing Seed 9/15: 859
Random seed set to 859 for reproducibility.
Successfully loaded data from data/processed/prevent_direct_train_data.csv. Shape: (443, 78)
Filtered out non-numeric columns: ['CENTER', 'PID', 'VISIT']
No 'train' column found. Creating 80/20 train/test split with seed 859...
Training CompositeAE for seed 859...

Training:   0%|          | 0/300 [00:00<?, ?it/s]
Training:   0%|          | 1/300 [00:00<02:29,  2.00it/s]
Training:   1%|          | 2/300 [00:00<02:27,  2.02it/s]
Training:   1%|          | 3/300 [00:01<02:27,  2.02it/s]
Training:   1%|▏         | 4/300 [00:01<02:26,  2.02it/s]
Training:   2%|▏         | 5/300 [00:02<02:34,  1.91it/s]
Training:   2%|▏         | 6/300 [00:03<02:46,  1.77it/s]
Training:   2%|▏         | 7/300 [00:03<02:52,  1.70it/s]
Training:   3%|▎         | 8/300 [00:04<02:56,  1.65it/s]
Training:   3%|▎         | 9/300 [00:05<02:59,  1.62it/s]
Training:   3%|▎         | 10/300 [00:05<02:59,  1.61it/s]
Training:   4%|▎         | 11/300 [00:06<03:01,  1.60it/s]
Training:   4%|▍         | 12/300 [00:06<02:52,  1.67it/s]
Training:   4%|▍         | 13/300 [00:07<02:45,  1.73it/s]
Training:   5%|▍         | 14/300 [00:08<02:42,  1.76it/s]
Training:   5%|▌         | 15/300 [00:08<02:35,  1.83it/s]
Training:   5%|▌         | 16/300 [00:08<02:30,  1.89it/s]
Training:   6%|▌         | 17/300 [00:09<02:26,  1.93it/s]
Training:   6%|▌         | 18/300 [00:09<02:23,  1.96it/s]
Training:   6%|▋         | 19/300 [00:10<02:21,  1.99it/s]
Training:   7%|▋         | 20/300 [00:10<02:19,  2.00it/s]
Training:   7%|▋         | 21/300 [00:11<02:24,  1.93it/s]
Training:   7%|▋         | 22/300 [00:12<02:34,  1.80it/s]
Training:   8%|▊         | 23/300 [00:12<02:40,  1.73it/s]
Training:   8%|▊         | 24/300 [00:13<02:44,  1.68it/s]
Training:   8%|▊         | 25/300 [00:14<02:47,  1.64it/s]
Training:   9%|▊         | 26/300 [00:14<02:48,  1.62it/s]
Training:   9%|▉         | 27/300 [00:15<02:49,  1.61it/s]
Training:   9%|▉         | 28/300 [00:15<02:48,  1.61it/s]
Training:  10%|▉         | 29/300 [00:16<02:38,  1.71it/s]
Training:  10%|█         | 30/300 [00:16<02:30,  1.80it/s]
Training:  10%|█         | 31/300 [00:17<02:24,  1.86it/s]
Training:  11%|█         | 32/300 [00:17<02:20,  1.91it/s]
Training:  11%|█         | 33/300 [00:18<02:22,  1.87it/s]
Training:  11%|█▏        | 34/300 [00:18<02:19,  1.91it/s]
Training:  12%|█▏        | 35/300 [00:19<02:16,  1.94it/s]
Training:  12%|█▏        | 36/300 [00:19<02:13,  1.98it/s]
Training:  12%|█▏        | 37/300 [00:20<02:11,  1.99it/s]
Training:  13%|█▎        | 38/300 [00:21<02:22,  1.84it/s]
Training:  13%|█▎        | 39/300 [00:21<02:29,  1.75it/s]
Training:  13%|█▎        | 40/300 [00:22<02:33,  1.69it/s]
Training:  14%|█▎        | 41/300 [00:23<02:36,  1.66it/s]
Training:  14%|█▍        | 42/300 [00:23<02:38,  1.63it/s]
Training:  14%|█▍        | 43/300 [00:24<02:39,  1.62it/s]
Training:  15%|█▍        | 44/300 [00:24<02:32,  1.68it/s]
Training:  15%|█▌        | 45/300 [00:25<02:23,  1.77it/s]
Training:  15%|█▌        | 46/300 [00:25<02:17,  1.85it/s]
Training:  16%|█▌        | 47/300 [00:26<02:13,  1.90it/s]
Training:  16%|█▌        | 48/300 [00:26<02:10,  1.94it/s]
Training:  16%|█▋        | 49/300 [00:27<02:07,  1.97it/s]
Training:  17%|█▋        | 50/300 [00:27<02:06,  1.98it/s]
Training:  17%|█▋        | 51/300 [00:28<02:05,  1.99it/s]
Training:  17%|█▋        | 52/300 [00:28<02:04,  1.99it/s]
Training:  18%|█▊        | 53/300 [00:29<02:06,  1.95it/s]
Training:  18%|█▊        | 54/300 [00:29<02:14,  1.82it/s]
Training:  18%|█▊        | 55/300 [00:30<02:21,  1.73it/s]
Training:  19%|█▊        | 56/300 [00:31<02:25,  1.68it/s]
Training:  19%|█▉        | 57/300 [00:31<02:28,  1.64it/s]
Training:  19%|█▉        | 58/300 [00:32<02:29,  1.62it/s]
Training:  20%|█▉        | 59/300 [00:33<02:30,  1.60it/s]
Training:  20%|██        | 60/300 [00:33<02:20,  1.71it/s]
Training:  20%|██        | 61/300 [00:34<02:12,  1.80it/s]
Training:  21%|██        | 62/300 [00:34<02:07,  1.86it/s]
Training:  21%|██        | 63/300 [00:35<02:03,  1.91it/s]
Training:  21%|██▏       | 64/300 [00:35<02:04,  1.90it/s]
Training:  22%|██▏       | 65/300 [00:36<02:04,  1.89it/s]
Training:  22%|██▏       | 66/300 [00:36<02:07,  1.84it/s]
Training:  22%|██▏       | 67/300 [00:37<02:02,  1.90it/s]
Training:  23%|██▎       | 68/300 [00:37<01:59,  1.94it/s]
Training:  23%|██▎       | 69/300 [00:38<02:06,  1.82it/s]
Training:  23%|██▎       | 70/300 [00:38<02:12,  1.74it/s]
Training:  24%|██▎       | 71/300 [00:39<02:15,  1.69it/s]
Training:  24%|██▍       | 72/300 [00:40<02:17,  1.65it/s]
Training:  24%|██▍       | 73/300 [00:40<02:19,  1.63it/s]
Training:  25%|██▍       | 74/300 [00:41<02:19,  1.62it/s]
Training:  25%|██▌       | 75/300 [00:42<02:15,  1.67it/s]
Training:  25%|██▌       | 76/300 [00:42<02:07,  1.76it/s]
Training:  26%|██▌       | 77/300 [00:43<02:01,  1.84it/s]
Training:  26%|██▌       | 78/300 [00:43<01:57,  1.89it/s]
Training:  26%|██▋       | 79/300 [00:44<01:54,  1.93it/s]
Training:  27%|██▋       | 80/300 [00:44<01:51,  1.97it/s]
Training:  27%|██▋       | 81/300 [00:45<01:50,  1.99it/s]
Training:  27%|██▋       | 82/300 [00:45<01:49,  2.00it/s]
Training:  28%|██▊       | 83/300 [00:45<01:47,  2.01it/s]
Training:  28%|██▊       | 84/300 [00:46<01:49,  1.98it/s]
Training:  28%|██▊       | 85/300 [00:47<01:57,  1.83it/s]
Training:  29%|██▊       | 86/300 [00:47<02:03,  1.74it/s]
Training:  29%|██▉       | 87/300 [00:48<02:06,  1.68it/s]
Training:  29%|██▉       | 88/300 [00:49<02:08,  1.65it/s]
Training:  30%|██▉       | 89/300 [00:49<02:09,  1.62it/s]
Training:  30%|███       | 90/300 [00:50<02:10,  1.61it/s]
Training:  30%|███       | 91/300 [00:50<02:10,  1.60it/s]
Training:  31%|███       | 92/300 [00:51<02:03,  1.69it/s]
Training:  31%|███       | 93/300 [00:51<01:56,  1.78it/s]
Training:  31%|███▏      | 94/300 [00:52<01:51,  1.85it/s]
Training:  32%|███▏      | 95/300 [00:52<01:47,  1.90it/s]
Training:  32%|███▏      | 96/300 [00:53<01:45,  1.94it/s]
Training:  32%|███▏      | 97/300 [00:53<01:43,  1.97it/s]
Training:  33%|███▎      | 98/300 [00:54<01:41,  1.99it/s]
Training:  33%|███▎      | 99/300 [00:54<01:40,  2.00it/s]
Training:  33%|███▎      | 100/300 [00:55<01:44,  1.92it/s]
Training:  34%|███▎      | 101/300 [00:56<01:50,  1.80it/s]
Training:  34%|███▍      | 102/300 [00:56<01:54,  1.72it/s]
Training:  34%|███▍      | 103/300 [00:57<01:57,  1.67it/s]
Training:  35%|███▍      | 104/300 [00:58<01:59,  1.64it/s]
Training:  35%|███▌      | 105/300 [00:58<02:00,  1.62it/s]
Training:  35%|███▌      | 106/300 [00:59<02:00,  1.61it/s]
Training:  36%|███▌      | 107/300 [00:59<01:57,  1.65it/s]
Training:  36%|███▌      | 108/300 [01:00<01:49,  1.75it/s]
Training:  36%|███▋      | 109/300 [01:00<01:44,  1.83it/s]
Training:  37%|███▋      | 110/300 [01:01<01:45,  1.80it/s]
Training:  37%|███▋      | 111/300 [01:01<01:42,  1.85it/s]
Training:  37%|███▋      | 112/300 [01:02<01:38,  1.90it/s]
Training:  38%|███▊      | 113/300 [01:02<01:36,  1.94it/s]
Training:  38%|███▊      | 114/300 [01:03<01:34,  1.97it/s]
Training:  38%|███▊      | 115/300 [01:03<01:32,  1.99it/s]
Training:  39%|███▊      | 116/300 [01:04<01:33,  1.97it/s]
Training:  39%|███▉      | 117/300 [01:05<01:40,  1.83it/s]
Training:  39%|███▉      | 118/300 [01:05<01:44,  1.74it/s]
Training:  40%|███▉      | 119/300 [01:06<01:47,  1.69it/s]
Training:  40%|████      | 120/300 [01:06<01:49,  1.65it/s]
Training:  40%|████      | 121/300 [01:07<01:50,  1.62it/s]
Training:  41%|████      | 122/300 [01:08<01:50,  1.61it/s]
Training:  41%|████      | 123/300 [01:08<01:44,  1.70it/s]
Training:  41%|████▏     | 124/300 [01:09<01:38,  1.79it/s]
Training:  42%|████▏     | 125/300 [01:09<01:34,  1.86it/s]
Training:  42%|████▏     | 126/300 [01:10<01:30,  1.91it/s]
Training:  42%|████▏     | 127/300 [01:10<01:28,  1.95it/s]
Training:  43%|████▎     | 128/300 [01:11<01:27,  1.98it/s]
Training:  43%|████▎     | 129/300 [01:11<01:25,  1.99it/s]
Training:  43%|████▎     | 130/300 [01:12<01:24,  2.01it/s]
Training:  44%|████▎     | 131/300 [01:12<01:23,  2.02it/s]
Training:  44%|████▍     | 132/300 [01:13<01:26,  1.94it/s]
Training:  44%|████▍     | 133/300 [01:13<01:32,  1.81it/s]
Training:  45%|████▍     | 134/300 [01:14<01:36,  1.72it/s]
Training:  45%|████▌     | 135/300 [01:15<01:38,  1.67it/s]
Training:  45%|████▌     | 136/300 [01:15<01:40,  1.63it/s]
Training:  46%|████▌     | 137/300 [01:16<01:41,  1.61it/s]
Training:  46%|████▌     | 138/300 [01:17<01:40,  1.62it/s]
Training:  46%|████▋     | 139/300 [01:17<01:33,  1.72it/s]
Training:  47%|████▋     | 140/300 [01:18<01:28,  1.80it/s]
Training:  47%|████▋     | 141/300 [01:18<01:25,  1.86it/s]
Training:  47%|████▋     | 142/300 [01:19<01:23,  1.90it/s]
Training:  48%|████▊     | 143/300 [01:19<01:21,  1.92it/s]
Training:  48%|████▊     | 144/300 [01:20<01:19,  1.95it/s]
Training:  48%|████▊     | 145/300 [01:20<01:18,  1.98it/s]
Training:  49%|████▊     | 146/300 [01:21<01:17,  1.99it/s]
Training:  49%|████▉     | 147/300 [01:21<01:16,  2.00it/s]
Training:  49%|████▉     | 148/300 [01:22<01:21,  1.86it/s]
Training:  50%|████▉     | 149/300 [01:22<01:25,  1.76it/s]
Training:  50%|█████     | 150/300 [01:23<01:28,  1.70it/s]
Training:  50%|█████     | 151/300 [01:24<01:30,  1.66it/s]
Training:  51%|█████     | 152/300 [01:24<01:30,  1.63it/s]
Training:  51%|█████     | 153/300 [01:25<01:31,  1.61it/s]
Training:  51%|█████▏    | 154/300 [01:25<01:31,  1.60it/s]
Training:  52%|█████▏    | 155/300 [01:26<01:27,  1.66it/s]
Training:  52%|█████▏    | 156/300 [01:27<01:21,  1.76it/s]
Training:  52%|█████▏    | 157/300 [01:27<01:18,  1.83it/s]
Training:  53%|█████▎    | 158/300 [01:28<01:15,  1.89it/s]
Training:  53%|█████▎    | 159/300 [01:28<01:12,  1.93it/s]
Training:  53%|█████▎    | 160/300 [01:29<01:11,  1.96it/s]
Training:  54%|█████▎    | 161/300 [01:29<01:10,  1.98it/s]
Training:  54%|█████▍    | 162/300 [01:29<01:08,  2.00it/s]
Training:  54%|█████▍    | 163/300 [01:30<01:08,  2.01it/s]
Training:  55%|█████▍    | 164/300 [01:31<01:08,  1.98it/s]
Training:  55%|█████▌    | 165/300 [01:31<01:13,  1.83it/s]
Training:  55%|█████▌    | 166/300 [01:32<01:17,  1.74it/s]
Training:  56%|█████▌    | 167/300 [01:32<01:19,  1.68it/s]
Training:  56%|█████▌    | 168/300 [01:33<01:20,  1.65it/s]
Training:  56%|█████▋    | 169/300 [01:34<01:20,  1.62it/s]
Training:  57%|█████▋    | 170/300 [01:34<01:20,  1.61it/s]
Training:  57%|█████▋    | 171/300 [01:35<01:15,  1.71it/s]
Training:  57%|█████▋    | 172/300 [01:35<01:11,  1.79it/s]
Training:  58%|█████▊    | 173/300 [01:36<01:11,  1.77it/s]
Training:  58%|█████▊    | 174/300 [01:36<01:08,  1.84it/s]
Training:  58%|█████▊    | 175/300 [01:37<01:05,  1.90it/s]
Training:  59%|█████▊    | 176/300 [01:37<01:04,  1.94it/s]
Training:  59%|█████▉    | 177/300 [01:38<01:02,  1.97it/s]
Training:  59%|█████▉    | 178/300 [01:38<01:01,  1.99it/s]
Training:  60%|█████▉    | 179/300 [01:39<01:00,  1.99it/s]
Training:  60%|██████    | 180/300 [01:39<01:03,  1.88it/s]
Training:  60%|██████    | 181/300 [01:40<01:07,  1.77it/s]
Training:  61%|██████    | 182/300 [01:41<01:09,  1.70it/s]
Training:  61%|██████    | 183/300 [01:41<01:10,  1.66it/s]
Training:  61%|██████▏   | 184/300 [01:42<01:10,  1.64it/s]
Training:  62%|██████▏   | 185/300 [01:43<01:10,  1.62it/s]
Training:  62%|██████▏   | 186/300 [01:43<01:09,  1.65it/s]
Training:  62%|██████▏   | 187/300 [01:44<01:04,  1.75it/s]
Training:  63%|██████▎   | 188/300 [01:44<01:01,  1.83it/s]
Training:  63%|██████▎   | 189/300 [01:45<00:58,  1.89it/s]
Training:  63%|██████▎   | 190/300 [01:45<00:57,  1.93it/s]
Training:  64%|██████▎   | 191/300 [01:46<00:55,  1.96it/s]
Training:  64%|██████▍   | 192/300 [01:46<00:54,  1.98it/s]
Training:  64%|██████▍   | 193/300 [01:47<00:53,  2.00it/s]
Training:  65%|██████▍   | 194/300 [01:47<00:52,  2.01it/s]
Training:  65%|██████▌   | 195/300 [01:48<00:52,  2.02it/s]
Training:  65%|██████▌   | 196/300 [01:48<00:55,  1.86it/s]
Training:  66%|██████▌   | 197/300 [01:49<00:58,  1.76it/s]
Training:  66%|██████▌   | 198/300 [01:50<01:00,  1.70it/s]
Training:  66%|██████▋   | 199/300 [01:50<01:00,  1.66it/s]
Training:  67%|██████▋   | 200/300 [01:51<01:01,  1.63it/s]
Training:  67%|██████▋   | 201/300 [01:51<01:01,  1.61it/s]
Training:  67%|██████▋   | 202/300 [01:52<00:58,  1.67it/s]
Training:  68%|██████▊   | 203/300 [01:53<00:55,  1.76it/s]
Training:  68%|██████▊   | 204/300 [01:53<00:52,  1.82it/s]
Training:  68%|██████▊   | 205/300 [01:54<00:50,  1.87it/s]
Training:  69%|██████▊   | 206/300 [01:54<00:49,  1.91it/s]
Training:  69%|██████▉   | 207/300 [01:55<00:49,  1.89it/s]
Training:  69%|██████▉   | 208/300 [01:55<00:47,  1.92it/s]
Training:  70%|██████▉   | 209/300 [01:56<00:48,  1.89it/s]
Training:  70%|███████   | 210/300 [01:56<00:47,  1.90it/s]
Training:  70%|███████   | 211/300 [01:57<00:48,  1.84it/s]
Training:  71%|███████   | 212/300 [01:57<00:50,  1.75it/s]
Training:  71%|███████   | 213/300 [01:58<00:51,  1.69it/s]
Training:  71%|███████▏  | 214/300 [01:59<00:51,  1.66it/s]
Training:  72%|███████▏  | 215/300 [01:59<00:52,  1.63it/s]
Training:  72%|███████▏  | 216/300 [02:00<00:52,  1.61it/s]
Training:  72%|███████▏  | 217/300 [02:01<00:51,  1.60it/s]
Training:  73%|███████▎  | 218/300 [02:01<00:50,  1.63it/s]
Training:  73%|███████▎  | 219/300 [02:02<00:46,  1.73it/s]
Training:  73%|███████▎  | 220/300 [02:02<00:44,  1.81it/s]
Training:  74%|███████▎  | 221/300 [02:03<00:42,  1.88it/s]
Training:  74%|███████▍  | 222/300 [02:03<00:40,  1.92it/s]
Training:  74%|███████▍  | 223/300 [02:04<00:39,  1.96it/s]
Training:  75%|███████▍  | 224/300 [02:04<00:38,  1.98it/s]
Training:  75%|███████▌  | 225/300 [02:05<00:37,  1.99it/s]
Training:  75%|███████▌  | 226/300 [02:05<00:36,  2.00it/s]
Training:  76%|███████▌  | 227/300 [02:06<00:36,  2.02it/s]
Training:  76%|███████▌  | 228/300 [02:06<00:38,  1.86it/s]
Training:  76%|███████▋  | 229/300 [02:07<00:40,  1.75it/s]
Training:  77%|███████▋  | 230/300 [02:07<00:41,  1.69it/s]
Training:  77%|███████▋  | 231/300 [02:08<00:41,  1.66it/s]
Training:  77%|███████▋  | 232/300 [02:09<00:41,  1.63it/s]
Training:  78%|███████▊  | 233/300 [02:09<00:41,  1.62it/s]
Training:  78%|███████▊  | 234/300 [02:10<00:39,  1.66it/s]
Training:  78%|███████▊  | 235/300 [02:10<00:37,  1.76it/s]
Training:  79%|███████▊  | 236/300 [02:11<00:34,  1.83it/s]
Training:  79%|███████▉  | 237/300 [02:11<00:33,  1.89it/s]
Training:  79%|███████▉  | 238/300 [02:12<00:32,  1.93it/s]
Training:  80%|███████▉  | 239/300 [02:12<00:31,  1.96it/s]
Training:  80%|████████  | 240/300 [02:13<00:30,  1.98it/s]
Training:  80%|████████  | 241/300 [02:13<00:29,  1.98it/s]
Training:  81%|████████  | 242/300 [02:14<00:29,  1.99it/s]
Training:  81%|████████  | 243/300 [02:14<00:29,  1.94it/s]
Training:  81%|████████▏ | 244/300 [02:15<00:30,  1.82it/s]
Training:  82%|████████▏ | 245/300 [02:16<00:31,  1.72it/s]
Training:  82%|████████▏ | 246/300 [02:16<00:32,  1.67it/s]
Training:  82%|████████▏ | 247/300 [02:17<00:32,  1.64it/s]
Training:  83%|████████▎ | 248/300 [02:18<00:32,  1.62it/s]
Training:  83%|████████▎ | 249/300 [02:18<00:31,  1.61it/s]
Training:  83%|████████▎ | 250/300 [02:19<00:29,  1.72it/s]
Training:  84%|████████▎ | 251/300 [02:19<00:27,  1.80it/s]
Training:  84%|████████▍ | 252/300 [02:20<00:25,  1.87it/s]
Training:  84%|████████▍ | 253/300 [02:20<00:24,  1.91it/s]
Training:  85%|████████▍ | 254/300 [02:21<00:23,  1.95it/s]
Training:  85%|████████▌ | 255/300 [02:21<00:22,  1.97it/s]
Training:  85%|████████▌ | 256/300 [02:22<00:22,  1.99it/s]
Training:  86%|████████▌ | 257/300 [02:22<00:21,  2.00it/s]
Training:  86%|████████▌ | 258/300 [02:23<00:20,  2.01it/s]
Training:  86%|████████▋ | 259/300 [02:23<00:21,  1.92it/s]
Training:  87%|████████▋ | 260/300 [02:24<00:22,  1.80it/s]
Training:  87%|████████▋ | 261/300 [02:25<00:22,  1.72it/s]
Training:  87%|████████▋ | 262/300 [02:25<00:22,  1.67it/s]
Training:  88%|████████▊ | 263/300 [02:26<00:22,  1.64it/s]
Training:  88%|████████▊ | 264/300 [02:26<00:22,  1.62it/s]
Training:  88%|████████▊ | 265/300 [02:27<00:21,  1.62it/s]
Training:  89%|████████▊ | 266/300 [02:28<00:20,  1.68it/s]
Training:  89%|████████▉ | 267/300 [02:28<00:18,  1.77it/s]
Training:  89%|████████▉ | 268/300 [02:29<00:17,  1.84it/s]
Training:  90%|████████▉ | 269/300 [02:29<00:16,  1.90it/s]
Training:  90%|█████████ | 270/300 [02:30<00:15,  1.94it/s]
Training:  90%|█████████ | 271/300 [02:30<00:14,  1.97it/s]
Training:  91%|█████████ | 272/300 [02:31<00:14,  1.99it/s]
Training:  91%|█████████ | 273/300 [02:31<00:13,  2.00it/s]
Training:  91%|█████████▏| 274/300 [02:32<00:12,  2.01it/s]
Training:  92%|█████████▏| 275/300 [02:32<00:13,  1.85it/s]
Training:  92%|█████████▏| 276/300 [02:33<00:13,  1.75it/s]
Training:  92%|█████████▏| 277/300 [02:33<00:13,  1.69it/s]
Training:  93%|█████████▎| 278/300 [02:34<00:13,  1.65it/s]
Training:  93%|█████████▎| 279/300 [02:35<00:12,  1.63it/s]
Training:  93%|█████████▎| 280/300 [02:35<00:12,  1.61it/s]
Training:  94%|█████████▎| 281/300 [02:36<00:11,  1.59it/s]
Training:  94%|█████████▍| 282/300 [02:37<00:10,  1.67it/s]
Training:  94%|█████████▍| 283/300 [02:37<00:09,  1.77it/s]
Training:  95%|█████████▍| 284/300 [02:38<00:08,  1.84it/s]
Training:  95%|█████████▌| 285/300 [02:38<00:07,  1.90it/s]
Training:  95%|█████████▌| 286/300 [02:39<00:07,  1.94it/s]
Training:  96%|█████████▌| 287/300 [02:39<00:06,  1.97it/s]
Training:  96%|█████████▌| 288/300 [02:39<00:06,  1.99it/s]
Training:  96%|█████████▋| 289/300 [02:40<00:05,  2.00it/s]
Training:  97%|█████████▋| 290/300 [02:40<00:04,  2.01it/s]
Training:  97%|█████████▋| 291/300 [02:41<00:04,  1.95it/s]
Training:  97%|█████████▋| 292/300 [02:42<00:04,  1.81it/s]
Training:  98%|█████████▊| 293/300 [02:42<00:04,  1.73it/s]
Training:  98%|█████████▊| 294/300 [02:43<00:03,  1.67it/s]
Training:  98%|█████████▊| 295/300 [02:44<00:03,  1.64it/s]
Training:  99%|█████████▊| 296/300 [02:44<00:02,  1.62it/s]
Training:  99%|█████████▉| 297/300 [02:45<00:01,  1.60it/s]
Training:  99%|█████████▉| 298/300 [02:45<00:01,  1.61it/s]
Training: 100%|█████████▉| 299/300 [02:46<00:00,  1.72it/s]
Training: 100%|██████████| 300/300 [02:47<00:00,  1.72it/s]
Training: 100%|██████████| 300/300 [02:47<00:00,  1.80it/s]
Epoch [10/300], Avg Total Loss: 1.1210, LR: 0.000100
Epoch [20/300], Avg Total Loss: 1.1031, LR: 0.000100
Epoch [30/300], Avg Total Loss: 1.0940, LR: 0.000100
Epoch [40/300], Avg Total Loss: 1.0865, LR: 0.000100
Epoch [50/300], Avg Total Loss: 1.0805, LR: 0.000100
Epoch [60/300], Avg Total Loss: 1.0769, LR: 0.000100
Epoch [70/300], Avg Total Loss: 1.0723, LR: 0.000100
Epoch [80/300], Avg Total Loss: 1.0696, LR: 0.000100
Epoch [90/300], Avg Total Loss: 1.0669, LR: 0.000100
Epoch [100/300], Avg Total Loss: 1.0643, LR: 0.000100
Epoch [110/300], Avg Total Loss: 1.0628, LR: 0.000100
Epoch [120/300], Avg Total Loss: 1.0622, LR: 0.000100
Epoch [130/300], Avg Total Loss: 1.0610, LR: 0.000100
Epoch [140/300], Avg Total Loss: 1.0606, LR: 0.000100
Epoch [150/300], Avg Total Loss: 1.0585, LR: 0.000100
Epoch [160/300], Avg Total Loss: 1.0578, LR: 0.000100
Epoch [170/300], Avg Total Loss: 1.0571, LR: 0.000100
Epoch [180/300], Avg Total Loss: 1.0562, LR: 0.000100
Epoch [190/300], Avg Total Loss: 1.0549, LR: 0.000100
Epoch [200/300], Avg Total Loss: 1.0542, LR: 0.000100
Epoch [210/300], Avg Total Loss: 1.0526, LR: 0.000100
Epoch [220/300], Avg Total Loss: 1.0521, LR: 0.000100
Epoch [230/300], Avg Total Loss: 1.0514, LR: 0.000100
Epoch [240/300], Avg Total Loss: 1.0501, LR: 0.000100
Epoch [250/300], Avg Total Loss: 1.0495, LR: 0.000100
Epoch [260/300], Avg Total Loss: 1.0479, LR: 0.000100
Epoch [270/300], Avg Total Loss: 1.0467, LR: 0.000100
Epoch [280/300], Avg Total Loss: 1.0449, LR: 0.000100
Epoch [290/300], Avg Total Loss: 1.0446, LR: 0.000100
Epoch [300/300], Avg Total Loss: 1.0427, LR: 0.000100

--- Running Analysis for: CompositeAE -  SEED859 TRAIN ONLY ---

Calculating Local Betas (CompositeAE - _seed859_train_only):   0%|          | 0/354 [00:00<?, ?it/s]
                                                                                                    
--- Defining Subgroups Dynamically (Details in Full Analysis) ---

  Note: 'identified_target_ld_orig_name' for specific interaction plots is set to 'Latent0' (from LD of largest dynamic subgroup: 'Local 'Latent0' Coeff > Global UCI (0.135)' with size 61).

  Calculating RMSE comparison for 6 subgroup configuration(s):
Not the main method, detailed plots are skipped.

--- Running Analysis for: CompositeAE -  SEED859 COMBINED ---

Calculating Local Betas (CompositeAE - _seed859_combined):   0%|          | 0/443 [00:00<?, ?it/s]
                                                                                                  
--- Defining Subgroups Dynamically (Details in Full Analysis) ---

  Note: 'identified_target_ld_orig_name' for specific interaction plots is set to 'Latent3' (from LD of largest dynamic subgroup: 'Local 'Latent3' Coeff < Global LCI (-0.193)' with size 31).

  Calculating RMSE comparison for 2 subgroup configuration(s):
Not the main method, detailed plots are skipped.

Training VanillaAE for seed 859...
Training VanillaAE for seed 859...

Training:   0%|          | 0/300 [00:00<?, ?it/s]
Training:   0%|          | 1/300 [00:00<02:29,  2.01it/s]
Training:   1%|          | 2/300 [00:00<02:27,  2.02it/s]
Training:   1%|          | 3/300 [00:01<02:26,  2.03it/s]
Training:   1%|▏         | 4/300 [00:01<02:25,  2.03it/s]
Training:   2%|▏         | 5/300 [00:02<02:25,  2.03it/s]
Training:   2%|▏         | 6/300 [00:03<02:39,  1.85it/s]
Training:   2%|▏         | 7/300 [00:03<02:48,  1.74it/s]
Training:   3%|▎         | 8/300 [00:04<02:54,  1.68it/s]
Training:   3%|▎         | 9/300 [00:05<02:56,  1.65it/s]
Training:   3%|▎         | 10/300 [00:05<02:58,  1.63it/s]
Training:   4%|▎         | 11/300 [00:06<02:59,  1.61it/s]
Training:   4%|▍         | 12/300 [00:06<02:52,  1.67it/s]
Training:   4%|▍         | 13/300 [00:07<02:42,  1.77it/s]
Training:   5%|▍         | 14/300 [00:07<02:35,  1.84it/s]
Training:   5%|▌         | 15/300 [00:08<02:32,  1.87it/s]
Training:   5%|▌         | 16/300 [00:08<02:33,  1.86it/s]
Training:   6%|▌         | 17/300 [00:09<02:28,  1.91it/s]
Training:   6%|▌         | 18/300 [00:09<02:25,  1.94it/s]
Training:   6%|▋         | 19/300 [00:10<02:22,  1.97it/s]
Training:   7%|▋         | 20/300 [00:10<02:20,  1.99it/s]
Training:   7%|▋         | 21/300 [00:11<02:26,  1.91it/s]
Training:   7%|▋         | 22/300 [00:12<02:35,  1.79it/s]
Training:   8%|▊         | 23/300 [00:12<02:41,  1.72it/s]
Training:   8%|▊         | 24/300 [00:13<02:45,  1.67it/s]
Training:   8%|▊         | 25/300 [00:13<02:47,  1.64it/s]
Training:   9%|▊         | 26/300 [00:14<02:49,  1.62it/s]
Training:   9%|▉         | 27/300 [00:15<02:49,  1.61it/s]
Training:   9%|▉         | 28/300 [00:15<02:43,  1.66it/s]
Training:  10%|▉         | 29/300 [00:16<02:35,  1.75it/s]
Training:  10%|█         | 30/300 [00:16<02:28,  1.82it/s]
Training:  10%|█         | 31/300 [00:17<02:22,  1.89it/s]
Training:  11%|█         | 32/300 [00:17<02:18,  1.93it/s]
Training:  11%|█         | 33/300 [00:18<02:16,  1.96it/s]
Training:  11%|█▏        | 34/300 [00:18<02:14,  1.98it/s]
Training:  12%|█▏        | 35/300 [00:19<02:12,  2.00it/s]
Training:  12%|█▏        | 36/300 [00:19<02:11,  2.01it/s]
Training:  12%|█▏        | 37/300 [00:20<02:20,  1.87it/s]
Training:  13%|█▎        | 38/300 [00:20<02:28,  1.76it/s]
Training:  13%|█▎        | 39/300 [00:21<02:33,  1.70it/s]
Training:  13%|█▎        | 40/300 [00:22<02:37,  1.65it/s]
Training:  14%|█▎        | 41/300 [00:22<02:38,  1.63it/s]
Training:  14%|█▍        | 42/300 [00:23<02:39,  1.62it/s]
Training:  14%|█▍        | 43/300 [00:24<02:34,  1.67it/s]
Training:  15%|█▍        | 44/300 [00:24<02:25,  1.76it/s]
Training:  15%|█▌        | 45/300 [00:25<02:18,  1.84it/s]
Training:  15%|█▌        | 46/300 [00:25<02:14,  1.89it/s]
Training:  16%|█▌        | 47/300 [00:26<02:10,  1.93it/s]
Training:  16%|█▌        | 48/300 [00:26<02:08,  1.96it/s]
Training:  16%|█▋        | 49/300 [00:27<02:06,  1.99it/s]
Training:  17%|█▋        | 50/300 [00:27<02:04,  2.00it/s]
Training:  17%|█▋        | 51/300 [00:28<02:03,  2.01it/s]
Training:  17%|█▋        | 52/300 [00:28<02:07,  1.95it/s]
Training:  18%|█▊        | 53/300 [00:29<02:16,  1.81it/s]
Training:  18%|█▊        | 54/300 [00:29<02:21,  1.73it/s]
Training:  18%|█▊        | 55/300 [00:30<02:25,  1.69it/s]
Training:  19%|█▊        | 56/300 [00:31<02:27,  1.65it/s]
Training:  19%|█▉        | 57/300 [00:31<02:29,  1.63it/s]
Training:  19%|█▉        | 58/300 [00:32<02:30,  1.61it/s]
Training:  20%|█▉        | 59/300 [00:32<02:22,  1.70it/s]
Training:  20%|██        | 60/300 [00:33<02:14,  1.79it/s]
Training:  20%|██        | 61/300 [00:33<02:16,  1.76it/s]
Training:  21%|██        | 62/300 [00:34<02:10,  1.82it/s]
Training:  21%|██        | 63/300 [00:34<02:06,  1.87it/s]
Training:  21%|██▏       | 64/300 [00:35<02:03,  1.91it/s]
Training:  22%|██▏       | 65/300 [00:35<02:00,  1.95it/s]
Training:  22%|██▏       | 66/300 [00:36<01:58,  1.97it/s]
Training:  22%|██▏       | 67/300 [00:36<01:57,  1.99it/s]
Training:  23%|██▎       | 68/300 [00:37<02:03,  1.88it/s]
Training:  23%|██▎       | 69/300 [00:38<02:10,  1.77it/s]
Training:  23%|██▎       | 70/300 [00:38<02:15,  1.70it/s]
Training:  24%|██▎       | 71/300 [00:39<02:17,  1.66it/s]
Training:  24%|██▍       | 72/300 [00:40<02:19,  1.63it/s]
Training:  24%|██▍       | 73/300 [00:40<02:20,  1.62it/s]
Training:  25%|██▍       | 74/300 [00:41<02:21,  1.60it/s]
Training:  25%|██▌       | 75/300 [00:41<02:16,  1.65it/s]
Training:  25%|██▌       | 76/300 [00:42<02:08,  1.75it/s]
Training:  26%|██▌       | 77/300 [00:42<02:02,  1.82it/s]
Training:  26%|██▌       | 78/300 [00:43<01:58,  1.88it/s]
Training:  26%|██▋       | 79/300 [00:43<01:55,  1.91it/s]
Training:  27%|██▋       | 80/300 [00:44<01:53,  1.95it/s]
Training:  27%|██▋       | 81/300 [00:44<01:51,  1.97it/s]
Training:  27%|██▋       | 82/300 [00:45<01:49,  1.98it/s]
Training:  28%|██▊       | 83/300 [00:45<01:48,  2.00it/s]
Training:  28%|██▊       | 84/300 [00:46<01:48,  1.98it/s]
Training:  28%|██▊       | 85/300 [00:47<01:57,  1.83it/s]
Training:  29%|██▊       | 86/300 [00:47<02:02,  1.75it/s]
Training:  29%|██▉       | 87/300 [00:48<02:06,  1.69it/s]
Training:  29%|██▉       | 88/300 [00:48<02:09,  1.64it/s]
Training:  30%|██▉       | 89/300 [00:49<02:10,  1.61it/s]
Training:  30%|███       | 90/300 [00:50<02:11,  1.60it/s]
Training:  30%|███       | 91/300 [00:50<02:03,  1.69it/s]
Training:  31%|███       | 92/300 [00:51<01:56,  1.78it/s]
Training:  31%|███       | 93/300 [00:51<01:51,  1.85it/s]
Training:  31%|███▏      | 94/300 [00:52<01:48,  1.90it/s]
Training:  32%|███▏      | 95/300 [00:52<01:48,  1.90it/s]
Training:  32%|███▏      | 96/300 [00:53<01:47,  1.89it/s]
Training:  32%|███▏      | 97/300 [00:53<01:45,  1.93it/s]
Training:  33%|███▎      | 98/300 [00:54<01:42,  1.96it/s]
Training:  33%|███▎      | 99/300 [00:54<01:41,  1.98it/s]
Training:  33%|███▎      | 100/300 [00:55<01:45,  1.90it/s]
Training:  34%|███▎      | 101/300 [00:56<01:51,  1.78it/s]
Training:  34%|███▍      | 102/300 [00:56<01:55,  1.71it/s]
Training:  34%|███▍      | 103/300 [00:57<01:58,  1.67it/s]
Training:  35%|███▍      | 104/300 [00:57<01:59,  1.64it/s]
Training:  35%|███▌      | 105/300 [00:58<02:00,  1.62it/s]
Training:  35%|███▌      | 106/300 [00:59<01:58,  1.63it/s]
Training:  36%|███▌      | 107/300 [00:59<01:51,  1.74it/s]
Training:  36%|███▌      | 108/300 [01:00<01:45,  1.82it/s]
Training:  36%|███▋      | 109/300 [01:00<01:41,  1.88it/s]
Training:  37%|███▋      | 110/300 [01:01<01:38,  1.92it/s]
Training:  37%|███▋      | 111/300 [01:01<01:36,  1.96it/s]
Training:  37%|███▋      | 112/300 [01:02<01:34,  1.98it/s]
Training:  38%|███▊      | 113/300 [01:02<01:33,  2.00it/s]
Training:  38%|███▊      | 114/300 [01:03<01:32,  2.01it/s]
Training:  38%|███▊      | 115/300 [01:03<01:31,  2.01it/s]
Training:  39%|███▊      | 116/300 [01:04<01:38,  1.88it/s]
Training:  39%|███▉      | 117/300 [01:04<01:43,  1.77it/s]
Training:  39%|███▉      | 118/300 [01:05<01:46,  1.71it/s]
Training:  40%|███▉      | 119/300 [01:06<01:49,  1.66it/s]
Training:  40%|████      | 120/300 [01:06<01:50,  1.63it/s]
Training:  40%|████      | 121/300 [01:07<01:50,  1.62it/s]
Training:  41%|████      | 122/300 [01:07<01:50,  1.61it/s]
Training:  41%|████      | 123/300 [01:08<01:46,  1.67it/s]
Training:  41%|████▏     | 124/300 [01:09<01:44,  1.68it/s]
Training:  42%|████▏     | 125/300 [01:09<01:38,  1.78it/s]
Training:  42%|████▏     | 126/300 [01:10<01:34,  1.85it/s]
Training:  42%|████▏     | 127/300 [01:10<01:31,  1.90it/s]
Training:  43%|████▎     | 128/300 [01:11<01:32,  1.85it/s]
Training:  43%|████▎     | 129/300 [01:11<01:29,  1.91it/s]
Training:  43%|████▎     | 130/300 [01:12<01:27,  1.95it/s]
Training:  44%|████▎     | 131/300 [01:12<01:25,  1.97it/s]
Training:  44%|████▍     | 132/300 [01:13<01:28,  1.91it/s]
Training:  44%|████▍     | 133/300 [01:13<01:34,  1.77it/s]
Training:  45%|████▍     | 134/300 [01:14<01:37,  1.71it/s]
Training:  45%|████▌     | 135/300 [01:15<01:39,  1.66it/s]
Training:  45%|████▌     | 136/300 [01:15<01:40,  1.64it/s]
Training:  46%|████▌     | 137/300 [01:16<01:40,  1.62it/s]
Training:  46%|████▌     | 138/300 [01:17<01:39,  1.62it/s]
Training:  46%|████▋     | 139/300 [01:17<01:33,  1.73it/s]
Training:  47%|████▋     | 140/300 [01:17<01:28,  1.81it/s]
Training:  47%|████▋     | 141/300 [01:18<01:24,  1.87it/s]
Training:  47%|████▋     | 142/300 [01:18<01:22,  1.92it/s]
Training:  48%|████▊     | 143/300 [01:19<01:23,  1.88it/s]
Training:  48%|████▊     | 144/300 [01:20<01:22,  1.89it/s]
Training:  48%|████▊     | 145/300 [01:20<01:20,  1.93it/s]
Training:  49%|████▊     | 146/300 [01:21<01:18,  1.96it/s]
Training:  49%|████▉     | 147/300 [01:21<01:16,  1.99it/s]
Training:  49%|████▉     | 148/300 [01:22<01:22,  1.84it/s]
Training:  50%|████▉     | 149/300 [01:22<01:26,  1.75it/s]
Training:  50%|█████     | 150/300 [01:23<01:28,  1.70it/s]
Training:  50%|█████     | 151/300 [01:24<01:29,  1.66it/s]
Training:  51%|█████     | 152/300 [01:24<01:30,  1.64it/s]
Training:  51%|█████     | 153/300 [01:25<01:30,  1.62it/s]
Training:  51%|█████▏    | 154/300 [01:25<01:27,  1.68it/s]
Training:  52%|█████▏    | 155/300 [01:26<01:21,  1.77it/s]
Training:  52%|█████▏    | 156/300 [01:26<01:18,  1.84it/s]
Training:  52%|█████▏    | 157/300 [01:27<01:15,  1.90it/s]
Training:  53%|█████▎    | 158/300 [01:27<01:15,  1.87it/s]
Training:  53%|█████▎    | 159/300 [01:28<01:14,  1.90it/s]
Training:  53%|█████▎    | 160/300 [01:28<01:15,  1.85it/s]
Training:  54%|█████▎    | 161/300 [01:29<01:13,  1.89it/s]
Training:  54%|█████▍    | 162/300 [01:30<01:14,  1.85it/s]
Training:  54%|█████▍    | 163/300 [01:30<01:16,  1.79it/s]
Training:  55%|█████▍    | 164/300 [01:31<01:18,  1.72it/s]
Training:  55%|█████▌    | 165/300 [01:31<01:20,  1.68it/s]
Training:  55%|█████▌    | 166/300 [01:32<01:21,  1.64it/s]
Training:  56%|█████▌    | 167/300 [01:33<01:21,  1.63it/s]
Training:  56%|█████▌    | 168/300 [01:33<01:21,  1.61it/s]
Training:  56%|█████▋    | 169/300 [01:34<01:19,  1.64it/s]
Training:  57%|█████▋    | 170/300 [01:34<01:14,  1.74it/s]
Training:  57%|█████▋    | 171/300 [01:35<01:10,  1.82it/s]
Training:  57%|█████▋    | 172/300 [01:35<01:08,  1.88it/s]
Training:  58%|█████▊    | 173/300 [01:36<01:05,  1.93it/s]
Training:  58%|█████▊    | 174/300 [01:36<01:04,  1.96it/s]
Training:  58%|█████▊    | 175/300 [01:37<01:03,  1.98it/s]
Training:  59%|█████▊    | 176/300 [01:37<01:02,  2.00it/s]
Training:  59%|█████▉    | 177/300 [01:38<01:01,  2.01it/s]
Training:  59%|█████▉    | 178/300 [01:38<01:00,  2.02it/s]
Training:  60%|█████▉    | 179/300 [01:39<01:04,  1.87it/s]
Training:  60%|██████    | 180/300 [01:40<01:07,  1.77it/s]
Training:  60%|██████    | 181/300 [01:40<01:09,  1.70it/s]
Training:  61%|██████    | 182/300 [01:41<01:10,  1.66it/s]
Training:  61%|██████    | 183/300 [01:41<01:11,  1.64it/s]
Training:  61%|██████▏   | 184/300 [01:42<01:11,  1.62it/s]
Training:  62%|██████▏   | 185/300 [01:43<01:11,  1.61it/s]
Training:  62%|██████▏   | 186/300 [01:43<01:08,  1.67it/s]
Training:  62%|██████▏   | 187/300 [01:44<01:03,  1.77it/s]
Training:  63%|██████▎   | 188/300 [01:44<01:00,  1.84it/s]
Training:  63%|██████▎   | 189/300 [01:45<00:58,  1.90it/s]
Training:  63%|██████▎   | 190/300 [01:45<00:56,  1.94it/s]
Training:  64%|██████▎   | 191/300 [01:46<00:55,  1.96it/s]
Training:  64%|██████▍   | 192/300 [01:46<00:54,  1.99it/s]
Training:  64%|██████▍   | 193/300 [01:47<00:53,  2.00it/s]
Training:  65%|██████▍   | 194/300 [01:47<00:52,  2.01it/s]
Training:  65%|██████▌   | 195/300 [01:48<00:53,  1.97it/s]
Training:  65%|██████▌   | 196/300 [01:48<00:57,  1.81it/s]
Training:  66%|██████▌   | 197/300 [01:49<00:59,  1.73it/s]
Training:  66%|██████▌   | 198/300 [01:50<01:00,  1.68it/s]
Training:  66%|██████▋   | 199/300 [01:50<01:01,  1.65it/s]
Training:  67%|██████▋   | 200/300 [01:51<01:01,  1.63it/s]
Training:  67%|██████▋   | 201/300 [01:52<01:01,  1.62it/s]
Training:  67%|██████▋   | 202/300 [01:52<00:57,  1.72it/s]
Training:  68%|██████▊   | 203/300 [01:53<00:53,  1.80it/s]
Training:  68%|██████▊   | 204/300 [01:53<00:51,  1.86it/s]
Training:  68%|██████▊   | 205/300 [01:54<00:49,  1.91it/s]
Training:  69%|██████▊   | 206/300 [01:54<00:48,  1.95it/s]
Training:  69%|██████▉   | 207/300 [01:55<00:47,  1.98it/s]
Training:  69%|██████▉   | 208/300 [01:55<00:46,  1.99it/s]
Training:  70%|██████▉   | 209/300 [01:56<00:45,  2.01it/s]
Training:  70%|███████   | 210/300 [01:56<00:44,  2.01it/s]
Training:  70%|███████   | 211/300 [01:57<00:46,  1.93it/s]
Training:  71%|███████   | 212/300 [01:57<00:48,  1.80it/s]
Training:  71%|███████   | 213/300 [01:58<00:50,  1.73it/s]
Training:  71%|███████▏  | 214/300 [01:58<00:51,  1.68it/s]
Training:  72%|███████▏  | 215/300 [01:59<00:51,  1.64it/s]
Training:  72%|███████▏  | 216/300 [02:00<00:51,  1.62it/s]
Training:  72%|███████▏  | 217/300 [02:00<00:51,  1.61it/s]
Training:  73%|███████▎  | 218/300 [02:01<00:50,  1.63it/s]
Training:  73%|███████▎  | 219/300 [02:01<00:46,  1.73it/s]
Training:  73%|███████▎  | 220/300 [02:02<00:44,  1.81it/s]
Training:  74%|███████▎  | 221/300 [02:02<00:42,  1.88it/s]
Training:  74%|███████▍  | 222/300 [02:03<00:40,  1.92it/s]
Training:  74%|███████▍  | 223/300 [02:03<00:39,  1.95it/s]
Training:  75%|███████▍  | 224/300 [02:04<00:38,  1.97it/s]
Training:  75%|███████▌  | 225/300 [02:04<00:37,  1.99it/s]
Training:  75%|███████▌  | 226/300 [02:05<00:36,  2.01it/s]
Training:  76%|███████▌  | 227/300 [02:05<00:36,  2.01it/s]
Training:  76%|███████▌  | 228/300 [02:06<00:38,  1.86it/s]
Training:  76%|███████▋  | 229/300 [02:07<00:40,  1.76it/s]
Training:  77%|███████▋  | 230/300 [02:07<00:41,  1.70it/s]
Training:  77%|███████▋  | 231/300 [02:08<00:41,  1.66it/s]
Training:  77%|███████▋  | 232/300 [02:09<00:42,  1.62it/s]
Training:  78%|███████▊  | 233/300 [02:09<00:41,  1.60it/s]
Training:  78%|███████▊  | 234/300 [02:10<00:39,  1.66it/s]
Training:  78%|███████▊  | 235/300 [02:10<00:36,  1.76it/s]
Training:  79%|███████▊  | 236/300 [02:11<00:34,  1.84it/s]
Training:  79%|███████▉  | 237/300 [02:11<00:33,  1.89it/s]
Training:  79%|███████▉  | 238/300 [02:12<00:32,  1.94it/s]
Training:  80%|███████▉  | 239/300 [02:12<00:31,  1.97it/s]
Training:  80%|████████  | 240/300 [02:13<00:30,  1.99it/s]
Training:  80%|████████  | 241/300 [02:13<00:29,  2.00it/s]
Training:  81%|████████  | 242/300 [02:14<00:29,  1.96it/s]
Training:  81%|████████  | 243/300 [02:14<00:29,  1.92it/s]
Training:  81%|████████▏ | 244/300 [02:15<00:31,  1.79it/s]
Training:  82%|████████▏ | 245/300 [02:16<00:32,  1.72it/s]
Training:  82%|████████▏ | 246/300 [02:16<00:32,  1.67it/s]
Training:  82%|████████▏ | 247/300 [02:17<00:32,  1.63it/s]
Training:  83%|████████▎ | 248/300 [02:18<00:32,  1.62it/s]
Training:  83%|████████▎ | 249/300 [02:18<00:31,  1.60it/s]
Training:  83%|████████▎ | 250/300 [02:19<00:29,  1.69it/s]
Training:  84%|████████▎ | 251/300 [02:19<00:29,  1.66it/s]
Training:  84%|████████▍ | 252/300 [02:20<00:27,  1.74it/s]
Training:  84%|████████▍ | 253/300 [02:20<00:26,  1.80it/s]
Training:  85%|████████▍ | 254/300 [02:21<00:24,  1.86it/s]
Training:  85%|████████▌ | 255/300 [02:21<00:23,  1.88it/s]
Training:  85%|████████▌ | 256/300 [02:22<00:22,  1.92it/s]
Training:  86%|████████▌ | 257/300 [02:22<00:22,  1.92it/s]
Training:  86%|████████▌ | 258/300 [02:23<00:23,  1.79it/s]
Training:  86%|████████▋ | 259/300 [02:24<00:23,  1.72it/s]
Training:  87%|████████▋ | 260/300 [02:24<00:23,  1.67it/s]
Training:  87%|████████▋ | 261/300 [02:25<00:23,  1.64it/s]
Training:  87%|████████▋ | 262/300 [02:26<00:23,  1.62it/s]
Training:  88%|████████▊ | 263/300 [02:26<00:23,  1.60it/s]
Training:  88%|████████▊ | 264/300 [02:27<00:21,  1.69it/s]
Training:  88%|████████▊ | 265/300 [02:27<00:19,  1.78it/s]
Training:  89%|████████▊ | 266/300 [02:28<00:19,  1.77it/s]
Training:  89%|████████▉ | 267/300 [02:28<00:18,  1.80it/s]
Training:  89%|████████▉ | 268/300 [02:29<00:18,  1.77it/s]
Training:  90%|████████▉ | 269/300 [02:29<00:16,  1.84it/s]
Training:  90%|█████████ | 270/300 [02:30<00:15,  1.89it/s]
Training:  90%|█████████ | 271/300 [02:30<00:15,  1.92it/s]
Training:  91%|█████████ | 272/300 [02:31<00:14,  1.95it/s]
Training:  91%|█████████ | 273/300 [02:32<00:14,  1.81it/s]
Training:  91%|█████████▏| 274/300 [02:32<00:15,  1.73it/s]
Training:  92%|█████████▏| 275/300 [02:33<00:14,  1.68it/s]
Training:  92%|█████████▏| 276/300 [02:33<00:14,  1.64it/s]
Training:  92%|█████████▏| 277/300 [02:34<00:14,  1.62it/s]
Training:  93%|█████████▎| 278/300 [02:35<00:13,  1.61it/s]
Training:  93%|█████████▎| 279/300 [02:35<00:12,  1.68it/s]
Training:  93%|█████████▎| 280/300 [02:36<00:11,  1.76it/s]
Training:  94%|█████████▎| 281/300 [02:36<00:10,  1.83it/s]
Training:  94%|█████████▍| 282/300 [02:37<00:09,  1.88it/s]
Training:  94%|█████████▍| 283/300 [02:37<00:08,  1.92it/s]
Training:  95%|█████████▍| 284/300 [02:38<00:08,  1.95it/s]
Training:  95%|█████████▌| 285/300 [02:38<00:07,  1.97it/s]
Training:  95%|█████████▌| 286/300 [02:39<00:07,  1.99it/s]
Training:  96%|█████████▌| 287/300 [02:39<00:06,  2.01it/s]
Training:  96%|█████████▌| 288/300 [02:40<00:06,  1.96it/s]
Training:  96%|█████████▋| 289/300 [02:40<00:06,  1.82it/s]
Training:  97%|█████████▋| 290/300 [02:41<00:05,  1.74it/s]
Training:  97%|█████████▋| 291/300 [02:42<00:05,  1.69it/s]
Training:  97%|█████████▋| 292/300 [02:42<00:04,  1.66it/s]
Training:  98%|█████████▊| 293/300 [02:43<00:04,  1.63it/s]
Training:  98%|█████████▊| 294/300 [02:44<00:03,  1.61it/s]
Training:  98%|█████████▊| 295/300 [02:44<00:02,  1.71it/s]
Training:  99%|█████████▊| 296/300 [02:45<00:02,  1.80it/s]
Training:  99%|█████████▉| 297/300 [02:45<00:01,  1.86it/s]
Training:  99%|█████████▉| 298/300 [02:46<00:01,  1.91it/s]
Training: 100%|█████████▉| 299/300 [02:46<00:00,  1.86it/s]
Training: 100%|██████████| 300/300 [02:47<00:00,  1.91it/s]
Training: 100%|██████████| 300/300 [02:47<00:00,  1.80it/s]
Epoch [10/300], Avg Total Loss: 0.9340, LR: 0.000100
Epoch [20/300], Avg Total Loss: 0.9103, LR: 0.000100
Epoch [30/300], Avg Total Loss: 0.9085, LR: 0.000100
Epoch [40/300], Avg Total Loss: 0.9084, LR: 0.000100
Epoch [50/300], Avg Total Loss: 0.9083, LR: 0.000100
Epoch [60/300], Avg Total Loss: 0.9082, LR: 0.000010
Epoch [70/300], Avg Total Loss: 0.9082, LR: 0.000010
Epoch [80/300], Avg Total Loss: 0.9082, LR: 0.000001
Epoch [90/300], Avg Total Loss: 0.9081, LR: 0.000000
Epoch [100/300], Avg Total Loss: 0.9082, LR: 0.000000
Epoch [110/300], Avg Total Loss: 0.9082, LR: 0.000000
Epoch [120/300], Avg Total Loss: 0.9082, LR: 0.000000
Epoch [130/300], Avg Total Loss: 0.9082, LR: 0.000000
Epoch [140/300], Avg Total Loss: 0.9082, LR: 0.000000
Epoch [150/300], Avg Total Loss: 0.9082, LR: 0.000000
Epoch [160/300], Avg Total Loss: 0.9082, LR: 0.000000
Epoch [170/300], Avg Total Loss: 0.9082, LR: 0.000000
Epoch [180/300], Avg Total Loss: 0.9082, LR: 0.000000
Epoch [190/300], Avg Total Loss: 0.9082, LR: 0.000000
Epoch [200/300], Avg Total Loss: 0.9082, LR: 0.000000
Epoch [210/300], Avg Total Loss: 0.9081, LR: 0.000000
Epoch [220/300], Avg Total Loss: 0.9082, LR: 0.000000
Epoch [230/300], Avg Total Loss: 0.9082, LR: 0.000000
Epoch [240/300], Avg Total Loss: 0.9082, LR: 0.000000
Epoch [250/300], Avg Total Loss: 0.9082, LR: 0.000000
Epoch [260/300], Avg Total Loss: 0.9082, LR: 0.000000
Epoch [270/300], Avg Total Loss: 0.9082, LR: 0.000000
Epoch [280/300], Avg Total Loss: 0.9082, LR: 0.000000
Epoch [290/300], Avg Total Loss: 0.9081, LR: 0.000000
Epoch [300/300], Avg Total Loss: 0.9083, LR: 0.000000

--- Running Analysis for: VanillaAE -  SEED859 TRAIN ONLY ---

Calculating Local Betas (VanillaAE - _seed859_train_only):   0%|          | 0/354 [00:00<?, ?it/s]
                                                                                                  
--- Defining Subgroups Dynamically (Details in Full Analysis) ---

  Note: 'identified_target_ld_orig_name' for specific interaction plots is set to 'Latent2' (from LD of largest dynamic subgroup: 'Local 'Latent2' Coeff < Global LCI (-1.065)' with size 76).

  Calculating RMSE comparison for 3 subgroup configuration(s):
Not the main method, detailed plots are skipped.

--- Running Analysis for: VanillaAE -  SEED859 COMBINED ---

Calculating Local Betas (VanillaAE - _seed859_combined):   0%|          | 0/443 [00:00<?, ?it/s]
                                                                                                
--- Defining Subgroups Dynamically (Details in Full Analysis) ---

  Note: 'identified_target_ld_orig_name' for specific interaction plots is set to 'Latent2' (from LD of largest dynamic subgroup: 'Local 'Latent2' Coeff < Global LCI (-1.241)' with size 109).

  Calculating RMSE comparison for 3 subgroup configuration(s):
Not the main method, detailed plots are skipped.

Performing PCA for seed 859...

--- Running Analysis for: PCA -  SEED859 TRAIN ONLY ---

--- Defining Subgroups Dynamically (Details in Full Analysis) ---
  No candidate dynamic subgroups found (e.g., all CIs NaN, no local coeffs outside CIs, or none met min size 10).
Skipping RMSE comparison (Method is PCA).
Skipping RMSE comparison (Local intercepts series is all NaN).
Not the main method, detailed plots are skipped.

--- Running Analysis for: PCA -  SEED859 COMBINED ---

--- Defining Subgroups Dynamically (Details in Full Analysis) ---
  No candidate dynamic subgroups found (e.g., all CIs NaN, no local coeffs outside CIs, or none met min size 10).
Skipping RMSE comparison (Method is PCA).
Skipping RMSE comparison (Local intercepts series is all NaN).
Not the main method, detailed plots are skipped.

Processing Seed 10/15: 136
Random seed set to 136 for reproducibility.
Successfully loaded data from data/processed/prevent_direct_train_data.csv. Shape: (443, 78)
Filtered out non-numeric columns: ['CENTER', 'PID', 'VISIT']
No 'train' column found. Creating 80/20 train/test split with seed 136...
Training CompositeAE for seed 136...

Training:   0%|          | 0/300 [00:00<?, ?it/s]
Training:   0%|          | 1/300 [00:00<03:17,  1.52it/s]
Training:   1%|          | 2/300 [00:01<03:12,  1.55it/s]
Training:   1%|          | 3/300 [00:01<03:10,  1.56it/s]
Training:   1%|▏         | 4/300 [00:02<03:09,  1.56it/s]
Training:   2%|▏         | 5/300 [00:03<03:08,  1.56it/s]
Training:   2%|▏         | 6/300 [00:03<03:05,  1.58it/s]
Training:   2%|▏         | 7/300 [00:04<02:51,  1.71it/s]
Training:   3%|▎         | 8/300 [00:04<02:42,  1.80it/s]
[truncated: 371,906 more chars]
