# Supplementary material for: Contrasting Global and Patient‐Specific Regression Models via a Neural Network Representation
Source: Biom J. 2026 Mar 23;68(2):e70126. doi: 10.1002/bimj.70126 (PMC13010063; doi:10.1002/bimj.70126)
Supplement: Supplementary file 1 — Supporting Information [file BIMJ-68-e70126-s001.zip › AEnabledLoReg-main/logs/synthetic_data_generation.log]

Generating synthetic COPD dataset...
Generated dataset with 1130 observations from 217 patients
Variables included: 81 columns

Synthetic dataset saved to: /Users/maxbehrens/Documents/Projekte/SmallData/Paper02_repo/data/raw/prevent_st2_synthetic.csv

--- Summary Statistics (first few variables) ---
       alter_W  HEIGHT_W  WEIGHT_W  ...  VCMAXL_W  VCMAXLP_W   FVCP_W
count  1130.00   1130.00   1130.00  ...   1130.00    1130.00  1130.00
mean     64.74    169.96     74.88  ...      3.99      94.15    62.89
std      10.08     11.04     15.25  ...      0.98      22.58    17.81
min      42.83    150.00     45.00  ...      2.00      50.00    30.00
25%      58.11    162.02     64.15  ...      3.33      77.08    50.44
50%      64.45    170.35     74.63  ...      3.98      94.73    62.35
75%      71.94    177.93     84.77  ...      4.62     112.07    74.33
max      85.00    190.00    120.00  ...      6.50     130.00   120.00

[8 rows x 10 columns]

--- Missing Data Patterns ---
DLCOMP_W: 90 (8.0%)
DLCOPP_W: 90 (8.0%)
POXSAT_WDT6_W: 79 (7.0%)
LOXAT_W: 113 (10.0%)
FENO: 169 (15.0%)
NO1_W: 135 (11.9%)

✓ Synthetic COPD dataset created successfully!
✓ Dataset includes all 76 predictor variables from the original study
✓ Realistic clinical relationships and missing data patterns included
✓ Ready for reproducibility testing with your AEnabledLoReg pipeline
