# Supplementary material for: Contrasting Global and Patient‐Specific Regression Models via a Neural Network Representation
Source: Biom J. 2026 Mar 23;68(2):e70126. doi: 10.1002/bimj.70126 (PMC13010063; doi:10.1002/bimj.70126)
Supplement: Supplementary file 1 — Supporting Information [file BIMJ-68-e70126-s001.zip › AEnabledLoReg-main/REPRODUCIBILITY_REPORT.md]

# Reproducibility Report - AEnabledLoReg

**Generated:** Fri Jan 16 14:02:59 CET 2026
**Mode:** force
**System:** Darwin 25.0.0
**Python Version:** Python 3.13.2
**R Version:** Rscript (R) version 4.4.0 (2024-04-24)

## Pipeline Execution Summary

### 1. Synthetic Data Generation
- ✅ Synthetic COPD dataset created
- ✅ 76 predictor variables included
- ✅ Realistic clinical relationships implemented
- ✅ Missing data patterns applied

### 2. Data Processing
- ✅ R preprocessing pipeline executed
- ✅ Data quality filtering applied
- ✅ Variable selection completed
- ✅ Scaling and normalization applied

### 3. Main Analysis
- ✅ Multi-seed analysis completed
- ✅ Full mode: 15 seeds, 300 epochs (full reproducibility)

### 4. Output Generation
- ✅ Analysis results saved
- ✅ Figures generated
- ✅ Stability analysis completed

## Files Generated

### Data Files
- `data/raw/prevent_st2_synthetic.csv` - Synthetic raw dataset
- `data/processed/prevent_num_imp_varL2.csv` - Processed unscaled data
- `data/processed/prevent_num_imp_varL2_std.csv` - Processed scaled data
- `data/processed/prevent_direct_train_data.csv` - Final input for analysis

### Results
- `results/figures/` - Analysis output plots and results

### Logs
- `logs/synthetic_data_generation.log` - Data generation log
- `logs/data_processing.log` - R processing log
- `logs/main_analysis.log` - Main analysis log

## Reproducibility Checklist Compliance

✅ **Synthetic Data**: Comparable dataset provided when original cannot be shared
✅ **Documentation**: Complete README and data documentation included
✅ **Code Organization**: Proper file structure with descriptive names
✅ **Platform Independence**: Cross-platform compatible implementation
✅ **Version Information**: Dependency versions documented
✅ **Execution Instructions**: Clear step-by-step instructions provided

## Next Steps

1. Review the analysis results in `results/figures/`
2. Compare output with expected results in the paper
3. For full validation, run in 'full' mode if executed in 'quick' mode
4. Refer to SYNTHETIC_DATA_DOCUMENTATION.md for dataset details

---
*This report was automatically generated by the reproducibility pipeline.*
