# Supplementary material for: Contrasting Global and Patient‐Specific Regression Models via a Neural Network Representation
Source: Biom J. 2026 Mar 23;68(2):e70126. doi: 10.1002/bimj.70126 (PMC13010063; doi:10.1002/bimj.70126)
Supplement: Supplementary file 1 — Supporting Information [file BIMJ-68-e70126-s001.zip › AEnabledLoReg-main/requirements.txt]

# Python Requirements for AEnabledLoReg Reproducibility
# 
# This file specifies the Python package versions required for reproducible
# execution of the AEnabledLoReg analysis pipeline.
# 
# Install with: pip install -r requirements.txt

# Core scientific computing
numpy>=1.21.0
pandas>=1.3.0
scipy>=1.7.0

# Machine learning and neural networks
torch>=1.9.0
torchvision>=0.10.0
scikit-learn>=1.0.0

# Statistical analysis
statsmodels>=0.12.0

# Plotting and visualization
matplotlib>=3.4.0
plotly>=5.0.0
seaborn>=0.11.0
kaleido==0.2.1

# Progress bars and utilities
tqdm>=4.62.0

# Data handling
openpyxl>=3.0.7  # For Excel file support if needed

# Optional: Jupyter support for notebook-based analysis
jupyter>=1.0.0
ipykernel>=6.0.0

# Note: GPU support (CUDA) for PyTorch is optional but recommended
# For CUDA support, install PyTorch with CUDA from pytorch.org
# Example: pip install torch torchvision torchaudio --index-url https://download.pytorch.org/whl/cu118
