# Supplementary material for: Contrasting Global and Patient‐Specific Regression Models via a Neural Network Representation
Source: Biom J. 2026 Mar 23;68(2):e70126. doi: 10.1002/bimj.70126 (PMC13010063; doi:10.1002/bimj.70126)
Supplement: Supplementary file 1 — Supporting Information [file BIMJ-68-e70126-s001.zip › AEnabledLoReg-main/src/utilities/loregs.py]

import numpy as np

def batch_weighted_regression(X, y, weights, intercept=True):
    """
    Perform weighted linear regression.

    Args:
        X (numpy.ndarray): The input features.
        y (numpy.ndarray): The target values.
        weights (numpy.ndarray): The weights for each data point.

    Returns:
        numpy.ndarray: The coefficients of the linear regression model.

    """
    # Add a column of ones to X for the intercept term
    if intercept:
        X = np.column_stack((np.ones(len(X)), X))

    # Calculate the weighted least squares solution
    W = np.diag(weights)

    # Compute the weighted version of X transpose
    XTW = np.matmul(X.T, W)

    # Compute the weighted version of X transpose times X
    XTWX = np.matmul(XTW, X)

    # Compute the inverse of XTWX
    XTWX_inv = np.linalg.inv(XTWX)

    # Compute the weighted version of X transpose times y
    XTWy = np.matmul(XTW, y)

    # Calculate the weights for the weighted linear regression
    beta = np.matmul(XTWX_inv, XTWy)
    
    return beta

def batch_weighted_regression_with_regularization(X, y, weights, lambda_reg, intercept=True):
    """
    Perform weighted linear regression with L2 regularization (Ridge regression).

    Args:
        X (numpy.ndarray): The input features.
        y (numpy.ndarray): The target values.
        weights (numpy.ndarray): The weights for each data point.
        lambda_reg (float): The regularization strength.

    Returns:
        numpy.ndarray: The coefficients of the linear regression model.

    """
    # Add a column of ones to X for the intercept term
    if intercept:
        X = np.column_stack((np.ones(len(X)), X))

    # Calculate the weighted least squares solution
    W = np.diag(weights)

    # Compute the weighted version of X transpose
    XTW = np.matmul(X.T, W)

    # Compute the weighted version of X transpose times X
    XTWX = np.matmul(XTW, X)

    # Add regularization term (lambda_reg * I, where I is identity matrix)
    reg_identity = np.eye(XTWX.shape[0]) * lambda_reg
    XTWX_reg = XTWX + reg_identity

    # Compute the inverse of the regularized XTWX
    XTWX_reg_inv = np.linalg.inv(XTWX_reg)

    # Compute the weighted version of X transpose times y
    XTWy = np.matmul(XTW, y)

    # Calculate the weights for the weighted linear regression with regularization
    beta = np.matmul(XTWX_reg_inv, XTWy)
    
    return beta

# Define functions to make predictions
def batch_predict(X, beta, intercept = True):
    """
    Predicts the target variable using linear regression.

    Parameters:
    X (numpy.ndarray): The input features.
    beta (numpy.ndarray): The regression coefficients.

    Returns:
    numpy.ndarray: The predicted target variable.
    """
    # Check if X is a single data point
    single = len(X.shape) == 1

    if intercept: 
        if single:
            X = np.insert(X, 0, 1)
        else:
            # Add a column of ones to X for the intercept term
            X = np.column_stack((np.ones(len(X)), X))
    
    return X @ beta


import torch
import torch.optim as optim

def torch_weighted_regression(X, y, weights):
    """
    Perform weighted linear regression.

    Args:
        X (torch.Tensor): The input features.
        y (torch.Tensor): The target values.
        weights (torch.Tensor): The weights for each data point.

    Returns:
        torch.Tensor: The coefficients of the linear regression model.

    """
    # # Add a column of ones to X for the intercept term
    ones_column = torch.ones(len(X), 1, device=X.device)
    X = torch.cat((ones_column, X), dim=1)

    # Calculate the weighted least squares solution
    W = torch.diag(weights) 

    # Compute the weighted version of X transpose
    XTW = torch.matmul(torch.transpose(X, 0, 1), W)

    # Compute the weighted version of X transpose times X
    XTWX = torch.matmul(XTW, X)

    # Compute the inverse of XTWX
    XTWX_inv = torch.linalg.pinv(XTWX.float()) 

    # Compute the weighted version of X transpose times y
    XTWy = torch.matmul(XTW, y)

    # Calculate the weights for the weighted linear regression
    beta = torch.matmul(XTWX_inv, XTWy)

    return beta 

def torch_weighted_regression_with_regularization(X, y, weights, lambda_reg):
    """
    Perform weighted linear regression with L2 regularization (Ridge regression).

    Args:
        X (torch.Tensor): The input features.
        y (torch.Tensor): The target values.
        weights (torch.Tensor): The weights for each data point.
        lambda_reg (float): The regularization strength.

    Returns:
        torch.Tensor: The coefficients of the linear regression model.
    """
    # Add a column of ones to X for the intercept term
    ones_column = torch.ones(len(X), 1, device=X.device)
    X = torch.cat((ones_column, X), dim=1)

    # Calculate the weighted least squares solution
    W = torch.diag(weights)

    # Compute the weighted version of X transpose
    XTW = torch.matmul(torch.transpose(X, 0, 1), W)

    # Compute the weighted version of X transpose times X
    XTWX = torch.matmul(XTW, X)

    # Add regularization term (lambda_reg * I, where I is identity matrix)
    reg_identity = torch.eye(XTWX.size(0)) * lambda_reg
    XTWX_reg = XTWX + reg_identity

    # Compute the inverse of the regularized XTWX
    XTWX_reg_inv = torch.linalg.pinv(XTWX_reg.float())

    # Compute the weighted version of X transpose times y
    XTWy = torch.matmul(XTW, y)

    # Calculate the weights for the weighted linear regression with regularization
    beta = torch.matmul(XTWX_reg_inv, XTWy)

    return beta

# Inside loregs.py
import torch
import torch.optim as optim # Keep if you want to implement Adam logic manually later

# Keep your original torch_weighted_regression if desired

def torch_weighted_regression_gd(X, y, weights, iters=10, lr=1e-3):
    """
    Perform weighted linear regression using Gradient Descent,
    designed to be compatible with outer autograd loops.

    Args:
        X (torch.Tensor): The input features (Expected on target device, float32).
        y (torch.Tensor): The target values (Expected on target device, float32).
        weights (torch.Tensor): The weights for each data point (Expected on target device, float32).
        iters (int): Number of gradient descent iterations.
        lr (float): Learning rate for the inner optimization.

    Returns:
        torch.Tensor: The estimated coefficients (intercept first).
    """
    # Ensure inputs are float32 and on the correct device
    X = X.float()
    y = y.float()
    weights = weights.float()
    device = X.device # Get device from inputs

    # Add intercept term to X
    ones_column = torch.ones(X.size(0), 1, device=device, dtype=torch.float32)
    X_int = torch.cat((ones_column, X), dim=1) # Shape: (n_samples, n_features + 1)

    # Ensure y is a column vector
    if y.ndim == 1:
        y = y.unsqueeze(1) # Shape: (n_samples, 1)

    # Initialize beta coefficients
    # Requires grad = True because we need gradients w.r.t. it for the inner update
    beta = torch.zeros(X_int.shape[1], 1, requires_grad=True, device=device, dtype=torch.float32)

    # Inner optimization loop
    for _ in range(iters):
        # --- Manual Gradient Calculation and Update ---
        beta_req_grad = beta.detach().requires_grad_(True)

        # Predict using current beta
        y_pred = X_int @ beta_req_grad # Shape: (n_samples, 1)
        # Calculate weighted squared error loss
        residuals = y - y_pred
        # Calculate loss as a scalar tensor
        loss = torch.sum(weights.unsqueeze(1) * (residuals ** 2))

        if torch.isnan(loss):
            return beta.detach().squeeze() # Return the non-NaN beta from previous step

        grad_beta = torch.autograd.grad(loss, beta_req_grad, create_graph=False)[0]

        # Perform update outside of autograd tracking
        with torch.no_grad():
            beta -= lr * grad_beta # Update the original beta tensor

    return beta.detach().squeeze() # Return shape (n_features + 1,)


def torch_predict(X, beta):
    """
    Predicts the target variable using linear regression.

    Parameters:
    X (torch.Tensor): The input features.
    beta (torch.Tensor): The regression coefficients.

    Returns:
    torch.Tensor: The predicted target variable.
    """

    ones_column = torch.ones(len(X), 1, device=X.device, dtype=torch.float32)
    X_int = torch.cat((ones_column, X), dim=1)
    
    return X_int @ beta
